# Supplementary material for: (S)-Benzyl 2-amino-3-(4-hydroxy­phen­yl)propanoate
Source: Acta Crystallogr Sect E Struct Rep Online. 2009 Jan 10;65(Pt 2):o270. doi: 10.1107/S1600536808044218 (PMC2968268; doi:10.1107/S1600536808044218)
Supplement: Supplementary file 1 [file e-65-0o270-sup1.cif]

##############################################################################
###                                                                        ###
###        Electronic paper (Acta Crystallographica Section E)             ###
###                                                                        ###
##############################################################################
#                                                                            #
# This CIF contains the data in a paper accepted for publication in Acta     #
# Crystallographica Section E. It conforms to the requirements of Notes      #
# for Authors for Section E, and has been peer reviewed under the auspices   #
# of the IUCr Commission on Journals.                                        #
#                                                                            #
# Full details of the Crystallographic Information File format               #
# are given in the paper "The Crystallographic Information File (CIF):       #
# a New Standard Archive File for Crystallography" by S. R. Hall, F. H.      #
# Allen and I. D. Brown [Acta Cryst. (1991), A47, 655-685].                  #
#                                                                            #
# The current version of the core CIF dictionary is obtainable from          #
# ftp://ftp.iucr.org/pub/cif_core.dic. The current version number is 2.4.    #
#                                                                            #
# Software is freely available for graphical display of the structure(s) in  #
# this CIF.  For information consult the CIF home page http://www.iucr.org/  #
# cif/home.html                                                              #
#                                                                            #
# This file may be used for bona fide research purposes within the           #
# scientific community so long as proper attribution is given to the journal # 
# article from which it was obtained.                                        #
#                                                                            #
##############################################################################
                                             
data_I
_audit_creation_method     SHELXL-97
_chemical_name_systematic
;
(<i>S</i>)-Benzyl 2-amino-3-(4-hydroxyphenyl)propanoate
;
_chemical_name_common     ?
_chemical_formula_moiety     'C16 H17 N O3'
_chemical_formula_sum     'C16 H17 N O3'
_chemical_formula_iupac     'C16 H17 N O3'
_chemical_formula_weight     271.31
_chemical_melting_point     ?
_symmetry_cell_setting     'orthorhombic'
_symmetry_space_group_name_H-M     'P 21 21 21'
_symmetry_space_group_name_Hall     'P 2ac 2ab'
loop_
    _symmetry_equiv_pos_as_xyz
    'x, y, z'
    '-x+1/2, -y, z+1/2'
    'x+1/2, -y+1/2, -z'
    '-x, y+1/2, -z+1/2'
_cell_length_a     5.1589(2)
_cell_length_b     15.1430(4)
_cell_length_c     18.6367(6)
_cell_angle_alpha     90.00
_cell_angle_beta     90.00
_cell_angle_gamma     90.00
_cell_volume     1455.92(8)
_cell_formula_units_Z     4
_cell_measurement_reflns_used     2651
_cell_measurement_theta_min     2.68
_cell_measurement_theta_max     32.65
_cell_measurement_temperature     293(2)
_exptl_crystal_description     plate
_exptl_crystal_colour     colorless
_exptl_crystal_size_max     0.25
_exptl_crystal_size_mid     0.22
_exptl_crystal_size_min     0.18
_exptl_crystal_density_diffrn     1.238
_exptl_crystal_density_meas     ?
_exptl_crystal_density_method     'not measured'
_exptl_crystal_F_000     576
_exptl_absorpt_coefficient_mu     0.086
_exptl_absorpt_correction_type     'multi-scan'
_exptl_absorpt_process_details     '(SADABS; Bruker, 2001)'
_exptl_absorpt_correction_T_min     0.979
_exptl_absorpt_correction_T_max     0.985
_exptl_special_details
;
;
_diffrn_ambient_temperature     293(2)
_diffrn_radiation_type     MoK\a
_diffrn_radiation_wavelength     0.71073
_diffrn_radiation_source     'fine-focus sealed tube'
_diffrn_radiation_monochromator     graphite
_diffrn_measurement_device_type     'Bruker APEX area-detector'
_diffrn_measurement_method     '\f and \w'
_diffrn_detector_area_resol_mean     ?
_diffrn_reflns_number     8138
_diffrn_reflns_av_R_equivalents     0.0306
_diffrn_reflns_av_sigmaI/netI     0.0324
_diffrn_reflns_theta_min     2.69
_diffrn_reflns_theta_max     25.99
_diffrn_reflns_theta_full     26.00
_diffrn_measured_fraction_theta_max     0.99
_diffrn_measured_fraction_theta_full     0.99
_diffrn_reflns_limit_h_min     -5
_diffrn_reflns_limit_h_max     6
_diffrn_reflns_limit_k_min     -18
_diffrn_reflns_limit_k_max     16
_diffrn_reflns_limit_l_min     -22
_diffrn_reflns_limit_l_max     22
_diffrn_standards_number     0
_diffrn_standards_interval_count     0
_diffrn_standards_interval_time     0
_diffrn_standards_decay_%     ?
_refine_special_details
;
Refinement of <i>F</i>^2^ against ALL reflections. The weighted <i>R</i>-factor
<i>wR</i> and goodness of fit <i>S</i> are based on <i>F</i>^2^, conventional
<i>R</i>-factors <i>R</i> are based on <i>F</i>, with <i>F</i> set to zero for
negative <i>F</i>^2^. The threshold expression of <i>F</i>^2^ >
\s(<i>F</i>^2^) is used only for calculating <i>R</i>-factors(gt) <i>etc</i>.
and is not relevant to the choice of reflections for refinement.
<i>R</i>-factors based on <i>F</i>^2^ are statistically about twice as large
as those based on <i>F</i>, and <i>R</i>- factors based on ALL data will be
even larger.
;
_reflns_number_total     1672
_reflns_number_gt     1172
_reflns_threshold_expression     I>2\s(I)
_refine_ls_structure_factor_coef     Fsqd
_refine_ls_matrix_type     full
_refine_ls_R_factor_all     0.054
_refine_ls_R_factor_gt     0.032
_refine_ls_wR_factor_gt     0.068
_refine_ls_wR_factor_ref     0.076
_refine_ls_goodness_of_fit_ref     0.929
_refine_ls_restrained_S_all     0.929
_refine_ls_number_reflns     1672
_refine_ls_number_parameters     193
_refine_ls_number_restraints     0
_refine_ls_hydrogen_treatment     mixed
_refine_ls_weighting_scheme     calc
_refine_ls_weighting_details
                 'calc w=1/[\s^2^(Fo^2^)+(0.0454P)^2^] where P=(Fo^2^+2Fc^2^)/3'
_atom_sites_solution_hydrogens     'geom CH, N and OH from difmap'
_atom_sites_solution_primary     direct
_atom_sites_solution_secondary     difmap
_refine_ls_shift/su_max     0.000
_refine_ls_shift/su_mean     0.000
_refine_diff_density_max     0.08
_refine_diff_density_min     -0.10
_refine_ls_extinction_method     none
_refine_ls_extinction_coef     ?
loop_
    _atom_type_symbol
    _atom_type_description
    _atom_type_scat_dispersion_real
    _atom_type_scat_dispersion_imag
    _atom_type_scat_source
    'C' 'C' 0.0033 0.0000
                         'International Tables Vol C Tables 4.2.6.8 and 6.1.1.4'
    'H' 'H' 0.0000 0.0000
                         'International Tables Vol C Tables 4.2.6.8 and 6.1.1.4'
    'N' 'N' 0.0061 0.0000
                         'International Tables Vol C Tables 4.2.6.8 and 6.1.1.4'
    'O' 'O' 0.0106 0.0000
                         'International Tables Vol C Tables 4.2.6.8 and 6.1.1.4'
_computing_data_collection     'SMART (Bruker, 2001)'
_computing_cell_refinement     'SMART (Bruker, 2001)'
_computing_data_reduction     'SAINT (Bruker, 2001)'
_computing_structure_solution     'SHELXS97 (Sheldrick, 2008)'
_computing_structure_refinement     'SHELXL97 (Sheldrick, 2008)'
_computing_molecular_graphics     'ORTEP-3 for Windows (Farrugia, 1997)'
_computing_publication_material     'SHELXL97 (Sheldrick, 2008)'
loop_
    _atom_site_type_symbol
    _atom_site_label
    _atom_site_fract_x
    _atom_site_fract_y
    _atom_site_fract_z
    _atom_site_U_iso_or_equiv
    _atom_site_adp_type
    _atom_site_calc_flag
    _atom_site_refinement_flags
    _atom_site_occupancy
    _atom_site_disorder_assembly
    _atom_site_disorder_group
    O O1 0.4947(3) 0.30756(10) 0.45476(9) 0.0650(5) Uani d . 1 . .
    O O2 0.8528(3) 0.38687(8) 0.43244(8) 0.0538(4) Uani d . 1 . .
    O O3 0.7826(4) 0.60066(9) 0.17256(9) 0.0648(5) Uani d . 1 . .
    N N1 0.7847(5) 0.15910(11) 0.39585(11) 0.0499(5) Uani d . 1 . .
    C C1 0.7006(4) 0.31643(12) 0.42536(11) 0.0451(5) Uani d . 1 . .
    C C2 0.8176(4) 0.25132(12) 0.37341(10) 0.0441(5) Uani d . 1 . .
    H H2A 1.0032 0.2638 0.3688 0.053 Uiso calc R 1 . .
    C C3 0.6894(5) 0.26200(12) 0.29951(11) 0.0564(6) Uani d . 1 . .
    H H3B 0.7642 0.2188 0.2672 0.068 Uiso calc R 1 . .
    H H3C 0.5065 0.2484 0.3042 0.068 Uiso calc R 1 . .
    C C4 0.7151(5) 0.35192(13) 0.26566(11) 0.0491(5) Uani d . 1 . .
    C C5 0.9175(5) 0.37134(14) 0.21981(12) 0.0598(6) Uani d . 1 . .
    H H5A 1.0392 0.3278 0.2096 0.072 Uiso calc R 1 . .
    C C6 0.9440(5) 0.45339(13) 0.18877(12) 0.0558(6) Uani d . 1 . .
    H H6A 1.0822 0.4644 0.1580 0.067 Uiso calc R 1 . .
    C C7 0.7680(4) 0.51880(12) 0.20290(11) 0.0470(5) Uani d . 1 . .
    C C8 0.5653(5) 0.50079(14) 0.24802(13) 0.0591(6) Uani d . 1 . .
    H H8A 0.4431 0.5443 0.2578 0.071 Uiso calc R 1 . .
    C C9 0.5413(5) 0.41866(15) 0.27908(12) 0.0593(6) Uani d . 1 . .
    H H9A 0.4034 0.4081 0.3100 0.071 Uiso calc R 1 . .
    C C10 0.7522(5) 0.45997(13) 0.47444(13) 0.0634(6) Uani d . 1 . .
    H H10A 0.7322 0.4426 0.5242 0.076 Uiso calc R 1 . .
    H H10B 0.5845 0.4782 0.4562 0.076 Uiso calc R 1 . .
    C C11 0.9434(5) 0.53384(13) 0.46821(13) 0.0531(6) Uani d . 1 . .
    C C12 1.0032(7) 0.56917(19) 0.40256(15) 0.0943(10) Uani d . 1 . .
    H H12A 0.9254 0.5469 0.3613 0.113 Uiso calc R 1 . .
    C C13 1.1791(9) 0.6379(2) 0.39742(18) 0.1095(12) Uani d . 1 . .
    H H13A 1.2166 0.6621 0.3527 0.131 Uiso calc R 1 . .
    C C14 1.2967(7) 0.67010(17) 0.4564(2) 0.0909(9) Uani d . 1 . .
    H H14A 1.4155 0.7161 0.4526 0.109 Uiso calc R 1 . .
    C C15 1.2409(7) 0.63529(17) 0.52081(19) 0.0889(9) Uani d . 1 . .
    H H15A 1.3218 0.6573 0.5617 0.107 Uiso calc R 1 . .
    C C16 1.0650(6) 0.56733(15) 0.52689(14) 0.0687(7) Uani d . 1 . .
    H H16A 1.0287 0.5439 0.5719 0.082 Uiso calc R 1 . .
    H H1A 0.816(5) 0.1545(14) 0.4419(14) 0.060(7) Uiso d . 1 . .
    H H1B 0.613(7) 0.1410(17) 0.3878(16) 0.091(9) Uiso d . 1 . .
    H H3 0.941(6) 0.6089(16) 0.1494(15) 0.094(10) Uiso d . 1 . .
loop_
    _atom_site_aniso_label
    _atom_site_aniso_U_11
    _atom_site_aniso_U_22
    _atom_site_aniso_U_33
    _atom_site_aniso_U_12
    _atom_site_aniso_U_13
    _atom_site_aniso_U_23
    O1 0.0604(10) 0.0618(9) 0.0728(11) -0.0057(8) 0.0199(9) -0.0112(8)
    O2 0.0563(8) 0.0399(7) 0.0652(9) -0.0023(7) 0.0044(8) -0.0138(7)
    O3 0.0676(11) 0.0502(8) 0.0766(11) 0.0065(8) 0.0092(10) 0.0187(8)
    N1 0.0652(13) 0.0378(9) 0.0467(11) -0.0001(9) -0.0009(11) 0.0004(8)
    C1 0.0508(12) 0.0408(11) 0.0437(11) 0.0019(10) -0.0031(12) -0.0007(9)
    C2 0.0483(11) 0.0380(10) 0.0460(11) -0.0029(9) 0.0014(11) -0.0021(9)
    C3 0.0777(15) 0.0465(11) 0.0451(11) -0.0146(11) -0.0028(13) 0.0018(10)
    C4 0.0586(13) 0.0472(11) 0.0415(10) -0.0079(11) -0.0026(12) -0.0003(10)
    C5 0.0699(15) 0.0461(12) 0.0635(14) 0.0064(12) 0.0128(13) 0.0032(11)
    C6 0.0559(13) 0.0546(12) 0.0570(14) 0.0007(12) 0.0147(12) 0.0098(12)
    C7 0.0496(12) 0.0444(11) 0.0471(11) -0.0031(10) -0.0049(12) 0.0088(10)
    C8 0.0538(14) 0.0585(13) 0.0649(14) 0.0130(12) 0.0075(14) 0.0120(12)
    C9 0.0514(13) 0.0703(15) 0.0563(14) -0.0020(12) 0.0105(12) 0.0134(12)
    C10 0.0730(16) 0.0474(11) 0.0698(13) 0.0002(13) 0.0112(15) -0.0183(11)
    C11 0.0631(14) 0.0418(11) 0.0544(13) 0.0020(11) 0.0010(13) -0.0077(10)
    C12 0.138(3) 0.0831(18) 0.0616(17) -0.036(2) -0.002(2) -0.0094(15)
    C13 0.163(4) 0.088(2) 0.0770(19) -0.036(2) 0.021(2) 0.0098(18)
    C14 0.106(2) 0.0549(14) 0.111(2) -0.0181(16) 0.009(2) -0.0092(17)
    C15 0.104(2) 0.0669(16) 0.096(2) -0.0152(18) -0.025(2) -0.0109(17)
    C16 0.0863(18) 0.0553(14) 0.0645(15) -0.0028(14) -0.0128(16) -0.0006(13)
_geom_special_details
;
All e.s.d.'s (except the e.s.d. in the dihedral angle between two l.s. planes)
are estimated using the full covariance matrix. The cell e.s.d.'s are taken
into account individually in the estimation of e.s.d.'s in distances, angles
and torsion angles; correlations between e.s.d.'s in cell parameters are only
used when they are defined by crystal symmetry. An approximate (isotropic)
treatment of cell e.s.d.'s is used for estimating e.s.d.'s involving l.s.
planes.
;
loop_
    _geom_bond_atom_site_label_1
    _geom_bond_atom_site_label_2
    _geom_bond_site_symmetry_2
    _geom_bond_distance
    _geom_bond_publ_flag
    O1 C1 . 1.203(2) no
    O2 C1 . 1.331(2) no
    O2 C10 . 1.452(2) no
    O3 C7 . 1.365(2) no
    O3 H3 . 0.93(3) no
    N1 C2 . 1.467(3) no
    N1 H1A . 0.88(2) no
    N1 H1B . 0.94(3) no
    C1 C2 . 1.508(3) no
    C2 C3 . 1.536(3) no
    C2 H2A . 0.9800 no
    C3 C4 . 1.506(3) no
    C3 H3B . 0.9700 no
    C3 H3C . 0.9700 no
    C4 C9 . 1.374(3) no
    C4 C5 . 1.381(3) no
    C5 C6 . 1.377(3) no
    C5 H5A . 0.9300 no
    C6 C7 . 1.369(3) no
    C6 H6A . 0.9300 no
    C7 C8 . 1.369(3) no
    C8 C9 . 1.377(3) no
    C8 H8A . 0.9300 no
    C9 H9A . 0.9300 no
    C10 C11 . 1.496(3) no
    C10 H10A . 0.9700 no
    C10 H10B . 0.9700 no
    C11 C16 . 1.359(3) no
    C11 C12 . 1.371(4) no
    C12 C13 . 1.384(5) no
    C12 H12A . 0.9300 no
    C13 C14 . 1.348(5) no
    C13 H13A . 0.9300 no
    C14 C15 . 1.341(4) no
    C14 H14A . 0.9300 no
    C15 C16 . 1.377(4) no
    C15 H15A . 0.9300 no
    C16 H16A . 0.9300 no
loop_
    _geom_angle_atom_site_label_1
    _geom_angle_atom_site_label_2
    _geom_angle_atom_site_label_3
    _geom_angle_site_symmetry_1
    _geom_angle_site_symmetry_3
    _geom_angle
    _geom_angle_publ_flag
    C1 O2 C10 . . 116.97(16) no
    C7 O3 H3 . . 111.3(16) no
    C2 N1 H1A . . 109.5(15) no
    C2 N1 H1B . . 109.9(16) no
    H1A N1 H1B . . 108(3) no
    O1 C1 O2 . . 124.43(19) no
    O1 C1 C2 . . 124.95(19) no
    O2 C1 C2 . . 110.58(18) no
    N1 C2 C1 . . 113.15(16) no
    N1 C2 C3 . . 107.82(16) no
    C1 C2 C3 . . 109.55(17) no
    N1 C2 H2A . . 108.7 no
    C1 C2 H2A . . 108.7 no
    C3 C2 H2A . . 108.7 no
    C4 C3 C2 . . 115.65(16) no
    C4 C3 H3B . . 108.4 no
    C2 C3 H3B . . 108.4 no
    C4 C3 H3C . . 108.4 no
    C2 C3 H3C . . 108.4 no
    H3B C3 H3C . . 107.4 no
    C9 C4 C5 . . 116.71(19) no
    C9 C4 C3 . . 122.1(2) no
    C5 C4 C3 . . 121.2(2) no
    C6 C5 C4 . . 121.8(2) no
    C6 C5 H5A . . 119.1 no
    C4 C5 H5A . . 119.1 no
    C7 C6 C5 . . 120.4(2) no
    C7 C6 H6A . . 119.8 no
    C5 C6 H6A . . 119.8 no
    O3 C7 C8 . . 118.5(2) no
    O3 C7 C6 . . 122.7(2) no
    C8 C7 C6 . . 118.71(18) no
    C7 C8 C9 . . 120.4(2) no
    C7 C8 H8A . . 119.8 no
    C9 C8 H8A . . 119.8 no
    C4 C9 C8 . . 121.9(2) no
    C4 C9 H9A . . 119.0 no
    C8 C9 H9A . . 119.0 no
    O2 C10 C11 . . 107.02(19) no
    O2 C10 H10A . . 110.3 no
    C11 C10 H10A . . 110.3 no
    O2 C10 H10B . . 110.3 no
    C11 C10 H10B . . 110.3 no
    H10A C10 H10B . . 108.6 no
    C16 C11 C12 . . 118.0(2) no
    C16 C11 C10 . . 121.4(2) no
    C12 C11 C10 . . 120.6(2) no
    C11 C12 C13 . . 120.2(3) no
    C11 C12 H12A . . 119.9 no
    C13 C12 H12A . . 119.9 no
    C14 C13 C12 . . 120.7(3) no
    C14 C13 H13A . . 119.6 no
    C12 C13 H13A . . 119.6 no
    C15 C14 C13 . . 119.4(3) no
    C15 C14 H14A . . 120.3 no
    C13 C14 H14A . . 120.3 no
    C14 C15 C16 . . 120.6(3) no
    C14 C15 H15A . . 119.7 no
    C16 C15 H15A . . 119.7 no
    C11 C16 C15 . . 121.1(3) no
    C11 C16 H16A . . 119.4 no
    C15 C16 H16A . . 119.4 no
loop_
    _geom_torsion_atom_site_label_1
    _geom_torsion_atom_site_label_2
    _geom_torsion_atom_site_label_3
    _geom_torsion_atom_site_label_4
    _geom_torsion_site_symmetry_1
    _geom_torsion_site_symmetry_2
    _geom_torsion_site_symmetry_3
    _geom_torsion_site_symmetry_4
    _geom_torsion
    _geom_torsion_publ_flag
    C10 O2 C1 O1 . . . . -4.7(3) no
    C10 O2 C1 C2 . . . . 173.19(16) no
    O1 C1 C2 N1 . . . . -41.7(3) no
    O2 C1 C2 N1 . . . . 140.49(19) no
    O1 C1 C2 C3 . . . . 78.7(2) no
    O2 C1 C2 C3 . . . . -99.2(2) no
    N1 C2 C3 C4 . . . . -177.03(19) no
    C1 C2 C3 C4 . . . . 59.4(3) no
    C2 C3 C4 C9 . . . . -87.4(3) no
    C2 C3 C4 C5 . . . . 92.1(2) no
    C9 C4 C5 C6 . . . . -0.2(3) no
    C3 C4 C5 C6 . . . . -179.7(2) no
    C4 C5 C6 C7 . . . . 0.1(4) no
    C5 C6 C7 O3 . . . . -178.8(2) no
    C5 C6 C7 C8 . . . . -0.3(3) no
    O3 C7 C8 C9 . . . . 179.2(2) no
    C6 C7 C8 C9 . . . . 0.7(3) no
    C5 C4 C9 C8 . . . . 0.6(3) no
    C3 C4 C9 C8 . . . . -180.0(2) no
    C7 C8 C9 C4 . . . . -0.8(4) no
    C1 O2 C10 C11 . . . . -174.17(19) no
    O2 C10 C11 C16 . . . . -119.4(2) no
    O2 C10 C11 C12 . . . . 59.8(3) no
    C16 C11 C12 C13 . . . . -1.1(4) no
    C10 C11 C12 C13 . . . . 179.6(3) no
    C11 C12 C13 C14 . . . . 1.0(6) no
    C12 C13 C14 C15 . . . . -0.3(6) no
    C13 C14 C15 C16 . . . . -0.1(5) no
    C12 C11 C16 C15 . . . . 0.7(4) no
    C10 C11 C16 C15 . . . . 179.9(2) no
    C14 C15 C16 C11 . . . . -0.1(4) no
loop_
    _geom_hbond_atom_site_label_D
    _geom_hbond_atom_site_label_H
    _geom_hbond_atom_site_label_A
    _geom_hbond_site_symmetry_A
    _geom_hbond_distance_DH
    _geom_hbond_distance_HA
    _geom_hbond_distance_DA
    _geom_hbond_angle_DHA
    O3 H3 N1 4_755 0.93(3) 1.82(3) 2.718(3) 163(2)
    N1 H1A O1 3_556 0.88(2) 2.21(3) 3.030(3) 156(2)
data_global
_journal_date_recd_electronic     2008-09-05
_journal_date_accepted     2008-12-30
_journal_name_full     'Acta Crystallographica, Section E'
_journal_year     2009
_journal_volume     65
_journal_issue      2
_journal_page_first     o270
_journal_page_last     o270
_journal_paper_category     QO
_journal_coeditor_code     WK2093
_publ_contact_author_name     'Peng-Xiang Xu'
_publ_contact_author_address
;
 Department of Chemistry and The Key Laboratory for
Chemical Biology of Fujian Province,
 College of Chemistry and Chemical Engineering,
 Xiamen University,
 Xiamen 361005,
 People's Republic of China
;
_publ_contact_author_email     'xpengxiang@xmu.edu.cn'
_publ_contact_author_fax     '86-592-2185780'
_publ_contact_author_phone     '86-592-2185780'
_publ_section_title
;
(<i>S</i>)-Benzyl 2-amino-3-(4-hydroxyphenyl)propanoate
;
loop_
    _publ_author_name
    _publ_author_address
    'Shu-Na Luo'
;
Department of Chemistry and the Key Laboratory for
Chemical Biology of Fujian Province,
College of Chemistry and Chemical Engineering,
Xiamen University,
Xiamen 361005,
People's Republic of China
;
    'Lu Chen'
;
Department of Chemistry and the Key Laboratory for
Chemical Biology of Fujian Province,
College of Chemistry and Chemical Engineering,
Xiamen University,
Xiamen 361005,
People's Republic of China
;
    'Yu-Xing Gao'
;
Department of Chemistry and the Key Laboratory for
Chemical Biology of Fujian Province,
College of Chemistry and Chemical Engineering,
Xiamen University,
Xiamen 361005,
People's Republic of China
;
    'Peng-Xiang Xu'
;
Department of Chemistry and the Key Laboratory for
Chemical Biology of Fujian Province,
College of Chemistry and Chemical Engineering,
Xiamen University,
Xiamen 361005,
People's Republic of China
;
    'Yu-Fen Zhao'
;
Department of Chemistry and the Key Laboratory for
Chemical Biology of Fujian Province,
College of Chemistry and Chemical Engineering,
Xiamen University,
Xiamen 361005,
People's Republic of China
;
