# Supplementary material for: (S)-Benzyl 2-amino-3-(4-hydroxy­phen­yl)propanoate
Source: Acta Crystallogr Sect E Struct Rep Online. 2009 Jan 10;65(Pt 2):o270. doi: 10.1107/S1600536808044218 (PMC2968268; doi:10.1107/S1600536808044218)
Supplement: Supplementary file 2 [file e-65-0o270-Isup2.hkl]

# 
# h,k,l, Fc-squared, Fo-squared, sigma(Fo-squared) and status flag 
# 
data_I
_shelx_title ' I         P2(1)2(1)2(1)R = 0.04' 
_shelx_refln_list_code          4 
_shelx_F_calc_maximum      104.20 
_exptl_crystal_F_000       575.92 
_reflns_d_resolution_high  0.8108 
 
loop_ 
 _symmetry_equiv_pos_as_xyz 
 'x, y, z' 
 '-x+1/2, -y, z+1/2' 
 'x+1/2, -y+1/2, -z' 
 '-x, y+1/2, -z+1/2' 
 
_cell_length_a     5.1589 
_cell_length_b    15.1430 
_cell_length_c    18.6367 
_cell_angle_alpha  90.000 
_cell_angle_beta   90.000 
_cell_angle_gamma  90.000 
 
_shelx_F_squared_multiplier     1.000 
 
loop_ 
 _refln_index_h 
 _refln_index_k 
 _refln_index_l 
 _refln_F_squared_calc 
 _refln_F_squared_meas 
 _refln_F_squared_sigma 
 _refln_observed_status 
   2   0   0     1302.35     1298.52     10.07 o 
   4   0   0      618.51      654.83     13.93 o 
   6   0   0        4.15        5.90      6.89 o 
   1   1   0     5059.33     4915.18     33.18 o 
   2   1   0      110.65      116.27      2.27 o 
   3   1   0       47.21       49.20      2.92 o 
   4   1   0       19.11       21.08      3.41 o 
   5   1   0      100.06       98.52      4.89 o 
   6   1   0        9.60        5.10      5.53 o 
   0   2   0     1358.42     1256.75     23.84 o 
   1   2   0     2181.07     2145.09      7.20 o 
   2   2   0     1413.40     1369.76      5.75 o 
   3   2   0       20.86       20.51      2.10 o 
   4   2   0        1.96        0.45      1.58 o 
   5   2   0      165.42      162.93      5.24 o 
   6   2   0       58.77       57.80      5.58 o 
   1   3   0     2934.73     2748.74     16.33 o 
   2   3   0      276.01      253.18      3.15 o 
   3   3   0       37.80       37.57      2.14 o 
   4   3   0        8.16        8.88      2.38 o 
   5   3   0      103.01      104.69      4.68 o 
   6   3   0       11.52        8.76      6.07 o 
   0   4   0     1893.15     1929.66      8.11 o 
   1   4   0      139.46      127.00      2.18 o 
   2   4   0      866.67      836.86      4.97 o 
   3   4   0      100.27       97.17      2.54 o 
   4   4   0        9.51        5.15      2.31 o 
   5   4   0       25.32       27.97      3.88 o 
   6   4   0        0.41        1.63      5.23 o 
   1   5   0       65.83       74.82      1.99 o 
   2   5   0       65.53       69.77      2.91 o 
   3   5   0        4.34        4.67      2.12 o 
   4   5   0        7.20        6.76      2.35 o 
   5   5   0       14.57       14.71      3.88 o 
   6   5   0        0.73        0.01      7.32 o 
   0   6   0      191.52      186.92      3.77 o 
   1   6   0     1455.64     1419.96     10.88 o 
   2   6   0      329.48      332.98      4.47 o 
   3   6   0       23.45       19.40      3.10 o 
   4   6   0       42.07       43.90      3.29 o 
   5   6   0        0.05        3.69      5.43 o 
   6   6   0        9.80       11.09      6.63 o 
   1   7   0      199.24      217.61      2.68 o 
   2   7   0      219.40      242.38      4.44 o 
   3   7   0      162.98      175.02      3.94 o 
   4   7   0       29.32       27.80      3.05 o 
   5   7   0        1.32       -0.01      2.80 o 
   0   8   0      143.32      156.64      3.62 o 
   1   8   0       31.84       28.80      1.44 o 
   2   8   0      777.64      823.10      7.44 o 
   3   8   0       75.71       66.83      3.58 o 
   4   8   0       74.40       77.98      4.53 o 
   5   8   0        3.00        2.10      3.53 o 
   1   9   0      923.75      913.56      4.50 o 
   2   9   0       93.01       90.49      2.97 o 
   3   9   0       10.66        9.44      3.13 o 
   4   9   0        8.94        7.31      3.37 o 
   5   9   0        1.67        2.75      5.05 o 
   0  10   0      312.83      332.62      9.56 o 
   1  10   0      375.60      381.81      4.39 o 
   2  10   0      132.52      128.74      3.26 o 
   3  10   0       12.00       11.82      3.08 o 
   4  10   0        1.74        4.85      3.67 o 
   5  10   0        0.22        1.48      2.97 o 
   1  11   0        8.84       12.96      2.87 o 
   2  11   0        2.03        0.56      2.92 o 
   3  11   0       13.93       10.36      3.28 o 
   4  11   0        1.41        3.60      5.17 o 
   5  11   0        0.00        1.39      6.59 o 
   0  12   0       14.98       10.63      3.83 o 
   1  12   0        0.03       -1.85      1.83 o 
   2  12   0       68.26       73.21      8.07 o 
   3  12   0       33.92       35.51      4.33 o 
   4  12   0        7.39        6.01      6.90 o 
   1  13   0      179.64      180.76      4.32 o 
   2  13   0       51.12       43.35      5.18 o 
   3  13   0        0.01        3.70      5.74 o 
   4  13   0        5.41       10.34      6.84 o 
   0  14   0      161.18      152.01     11.00 o 
   1  14   0       28.23       21.60      3.02 o 
   2  14   0       86.84       92.70      9.25 o 
   3  14   0       18.15       15.10      6.50 o 
   4  14   0        1.13        0.76      8.43 o 
   1  15   0       48.91       53.73      4.05 o 
   2  15   0       32.87       25.08      7.81 o 
   3  15   0        7.06        9.49      7.97 o 
   0  16   0       17.66       15.83      5.88 o 
   1  16   0       39.40       37.98      5.16 o 
   2  16   0       25.06       26.05      6.42 o 
   3  16   0        0.58        0.73      8.00 o 
   1  17   0        1.59        1.47     10.25 o 
   2  17   0        2.14        6.37     10.07 o 
   0  18   0        7.22       14.66      7.76 o 
   1  18   0        0.27        0.68      8.35 o 
   1   0   1      185.24      191.74      1.98 o 
   2   0   1      102.13      105.15      2.53 o 
   3   0   1      202.15      194.14      4.04 o 
   4   0   1       15.96       22.53      3.21 o 
   5   0   1        0.13        3.82      4.77 o 
   6   0   1        2.64        2.43      4.39 o 
   1   1   1     6676.47     6312.81     26.20 o 
   2   1   1      192.56      187.57      1.85 o 
   3   1   1       17.64       14.27      1.62 o 
   4   1   1       26.40       26.34      2.44 o 
   5   1   1       22.01       17.82      2.58 o 
   6   1   1       14.94       11.16      3.40 o 
   1   2   1     6878.69     6371.82     31.17 o 
   2   2   1      984.44      940.61      3.41 o 
   3   2   1      140.34      155.61      2.12 o 
   4   2   1       13.22       10.83      2.18 o 
   5   2   1       16.47       16.22      2.60 o 
   6   2   1        0.57        1.42      4.11 o 
   0   3   1     2447.20     2342.58     42.24 o 
   1   3   1     2408.48     2292.72      8.73 o 
   2   3   1     1084.81     1049.13      4.51 o 
   3   3   1      511.91      523.95      3.27 o 
   4   3   1      126.38      135.36      2.59 o 
   5   3   1       54.34       57.08      2.75 o 
   6   3   1        9.63        4.34      3.74 o 
   0   4   1       63.55       62.88      1.88 o 
   1   4   1      653.18      625.52      2.89 o 
   2   4   1      238.91      283.08      2.55 o 
   3   4   1       31.60       31.29      1.47 o 
   4   4   1       23.53       25.45      1.71 o 
   5   4   1       12.40       14.64      2.69 o 
   6   4   1        3.16        0.63      1.36 o 
   0   5   1       50.40       54.45      1.86 o 
   1   5   1     1777.93     1730.95      4.49 o 
   2   5   1     1762.51     1772.99      5.42 o 
   3   5   1       86.07       93.30      2.02 o 
   4   5   1        8.99       11.35      1.81 o 
   5   5   1       22.06       19.16      2.80 o 
   6   5   1        0.04        0.49      1.66 o 
   0   6   1       18.20       20.99      1.84 o 
   1   6   1       79.05       71.88      1.27 o 
   2   6   1        3.24        3.00      1.54 o 
   3   6   1       72.09       73.05      2.12 o 
   4   6   1       37.81       39.30      2.28 o 
   5   6   1        4.81        3.78      2.86 o 
   6   6   1        3.48        3.92      4.10 o 
   0   7   1      246.73      261.46      3.39 o 
   1   7   1        0.86        0.29      0.43 o 
   2   7   1       39.71       44.41      2.05 o 
   3   7   1       40.01       38.68      2.22 o 
   4   7   1       97.98      100.67      2.88 o 
   5   7   1        6.55        6.83      2.76 o 
   0   8   1       28.20       26.34      2.17 o 
   1   8   1       34.15       35.98      1.06 o 
   2   8   1      133.88      148.90      2.75 o 
   3   8   1      102.70      100.89      2.80 o 
   4   8   1        5.63        3.21      2.47 o 
   5   8   1        5.06        2.93      3.21 o 
   0   9   1      112.95      110.03      3.03 o 
   1   9   1      363.08      376.28      3.49 o 
   2   9   1      111.06      109.64      2.23 o 
   3   9   1      100.20      100.25      2.80 o 
   4   9   1       64.83       61.97      2.97 o 
   5   9   1        5.19        8.76      3.42 o 
   0  10   1       15.78       17.08      2.09 o 
   1  10   1      210.06      217.25      2.04 o 
   2  10   1        0.53        0.82      0.96 o 
   3  10   1       92.34       96.81      2.82 o 
   4  10   1       32.92       34.47      2.75 o 
   5  10   1        7.96        3.82      2.74 o 
   0  11   1      176.65      184.46      4.90 o 
   1  11   1      488.94      478.29      4.26 o 
   2  11   1       34.66       35.86      2.26 o 
   3  11   1       93.95       94.24      2.91 o 
   4  11   1       86.03       80.24      3.95 o 
   5  11   1       18.46       18.50      4.30 o 
   0  12   1      121.33      125.31      4.56 o 
   1  12   1      210.71      219.27      3.69 o 
   2  12   1       75.78       70.30      3.85 o 
   3  12   1       51.21       44.81      3.22 o 
   4  12   1       14.52       16.23      4.12 o 
   0  13   1      266.55      278.46      6.10 o 
   1  13   1       22.68       25.31      2.36 o 
   2  13   1      150.19      146.09      4.65 o 
   3  13   1       32.61       30.72      3.59 o 
   4  13   1        4.74        2.63      5.28 o 
   0  14   1       94.25       90.62      5.56 o 
   1  14   1       59.43       63.75      2.44 o 
   2  14   1       59.37       47.49      4.54 o 
   3  14   1        3.36        1.48      3.04 o 
   4  14   1        2.18        3.92      5.48 o 
   0  15   1       68.89       55.27      4.95 o 
   1  15   1       27.43       24.68      2.47 o 
   2  15   1        4.03        7.26      4.90 o 
   3  15   1       10.00        7.64      5.01 o 
   0  16   1        5.57        6.49      5.07 o 
   1  16   1       18.46       17.47      3.88 o 
   2  16   1        6.74        6.20      4.54 o 
   3  16   1        2.70        2.42      6.71 o 
   0  17   1        2.67        3.48      4.64 o 
   1  17   1        0.45        1.64      5.36 o 
   2  17   1       12.06       18.71      7.65 o 
   0  18   1        9.61        6.59      4.97 o 
   1  18   1       13.00       15.65      5.28 o 
   1   0   2     1484.78     1389.64     11.51 o 
   2   0   2       39.15       32.58      2.07 o 
   3   0   2        3.71        8.82      2.71 o 
   4   0   2        0.25        0.60      1.82 o 
   5   0   2       24.30       21.18      3.93 o 
   6   0   2       15.58       10.69      5.02 o 
   1   1   2     2727.39     2599.68      7.57 o 
   2   1   2      411.82      420.81      2.55 o 
   3   1   2      339.49      339.28      3.13 o 
   4   1   2       52.42       50.77      2.45 o 
   5   1   2       88.64       95.54      3.38 o 
   6   1   2       10.39        9.81      3.69 o 
   1   2   2     2708.33     2558.38      7.92 o 
   2   2   2      184.89      177.37      1.78 o 
   3   2   2      616.54      629.20      3.67 o 
   4   2   2       41.76       45.19      2.19 o 
   5   2   2        8.86        7.57      2.59 o 
   6   2   2        9.34        7.93      4.03 o 
   1   3   2     1913.78     1820.42      7.86 o 
   2   3   2      118.84      120.91      1.71 o 
   3   3   2      287.35      318.04      2.68 o 
   4   3   2       18.32       19.42      1.82 o 
   5   3   2        5.14        5.74      2.73 o 
   6   3   2        4.26        7.12      4.20 o 
   0   4   2      734.05      671.45      4.96 o 
   1   4   2      208.05      213.41      2.65 o 
   2   4   2      309.09      298.47      2.65 o 
   3   4   2        9.86       10.26      1.48 o 
   4   4   2      226.54      224.04      3.29 o 
   5   4   2       26.71       23.71      2.56 o 
   6   4   2        1.11        1.99      3.24 o 
   0   5   2      270.91      255.20      3.17 o 
   1   5   2      158.96      153.72      2.18 o 
   2   5   2       20.43       17.07      1.37 o 
   3   5   2       19.56       20.41      1.59 o 
   4   5   2       35.70       31.93      1.90 o 
   5   5   2       10.75       10.96      2.50 o 
   6   5   2        0.06        1.14      1.55 o 
   0   6   2      542.00      501.31      6.29 o 
   1   6   2     1254.27     1276.22      4.94 o 
   2   6   2      419.30      397.82      2.74 o 
   3   6   2       85.00       75.09      2.14 o 
   4   6   2       29.14       31.29      2.35 o 
   5   6   2       14.09       13.35      2.79 o 
   6   6   2        6.86        7.26      4.34 o 
   0   7   2      361.00      372.52      3.29 o 
   1   7   2     1297.70     1394.39      4.18 o 
   2   7   2      305.76      314.94      3.56 o 
   3   7   2      154.62      147.95      2.41 o 
   4   7   2       30.61       28.71      2.44 o 
   5   7   2       15.11       16.96      3.00 o 
   0   8   2     1825.44     1857.64     12.25 o 
   1   8   2      376.94      395.47      2.14 o 
   2   8   2      104.26      103.21      2.51 o 
   3   8   2        8.55        9.82      2.26 o 
   4   8   2       57.67       53.43      2.88 o 
   5   8   2       11.98       10.00      3.20 o 
   0   9   2        5.25       11.79      2.54 o 
   1   9   2       30.25       29.55      1.21 o 
   2   9   2       15.60       16.57      1.66 o 
   3   9   2       10.30        8.50      2.09 o 
   4   9   2      179.20      180.01      3.87 o 
   5   9   2       25.62       23.12      3.37 o 
   0  10   2       28.04       31.59      2.79 o 
   1  10   2      236.99      236.93      2.02 o 
   2  10   2       68.97       66.00      1.97 o 
   3  10   2      160.90      161.51      3.20 o 
   4  10   2       29.34       23.62      2.74 o 
   5  10   2       15.64       11.74      3.59 o 
   0  11   2        2.52        1.00      1.38 o 
   1  11   2        3.81        3.16      1.63 o 
   2  11   2       66.86       61.65      2.49 o 
   3  11   2        0.71       -0.05      0.45 o 
   4  11   2       22.94       16.22      3.59 o 
   5  11   2       10.41       11.94      4.36 o 
   0  12   2      159.31      163.35      4.33 o 
   1  12   2       38.82       42.98      2.45 o 
   2  12   2       37.38       31.10      3.45 o 
   3  12   2        4.13        2.28      2.59 o 
   4  12   2       13.94       13.81      3.53 o 
   0  13   2       49.04       47.09      3.55 o 
   1  13   2      286.16      290.98      4.29 o 
   2  13   2       21.23       21.39      4.29 o 
   3  13   2       22.16       18.39      3.54 o 
   4  13   2        1.17        3.40      3.62 o 
   0  14   2       99.23       95.03      5.61 o 
   1  14   2      111.95      112.62      3.44 o 
   2  14   2        3.29        2.20      3.21 o 
   3  14   2        1.63        3.31      4.21 o 
   4  14   2        2.53        1.21      2.54 o 
   0  15   2        2.64        2.11      2.70 o 
   1  15   2        3.44        0.94      0.86 o 
   2  15   2        3.47        1.66      3.65 o 
   3  15   2       35.14       34.13      4.77 o 
   0  16   2        1.75        1.66      7.18 o 
   1  16   2       10.50        7.91      3.90 o 
   2  16   2        8.18        0.56      3.19 o 
   3  16   2       11.71       10.85      5.72 o 
   0  17   2       19.99       21.16      5.44 o 
   1  17   2        3.69        4.03      4.51 o 
   2  17   2       19.69       20.27      7.24 o 
   0  18   2        0.18       -0.05      1.41 o 
   1  18   2        0.79        2.27      5.52 o 
   1   0   3     1368.45     1317.64     10.38 o 
   2   0   3      907.64      881.16      6.42 o 
   3   0   3      291.02      263.70      4.12 o 
   4   0   3        0.59       -2.13      3.65 o 
   5   0   3        0.81       -0.35      4.26 o 
   6   0   3       12.31       11.94      6.19 o 
   1   1   3     4461.35     4258.79     18.00 o 
   2   1   3     1816.57     1833.40      6.27 o 
   3   1   3      167.26      186.14      2.74 o 
   4   1   3       63.59       60.96      2.61 o 
   5   1   3       32.78       28.21      3.07 o 
   6   1   3        0.23       -0.60      2.91 o 
   1   2   3     1565.48     1539.81      5.65 o 
   2   2   3       56.40       66.11      1.91 o 
   3   2   3      316.30      319.22      3.16 o 
   4   2   3       26.35       27.24      2.18 o 
   5   2   3        3.20        2.03      2.72 o 
   6   2   3       17.88       17.96      4.76 o 
   1   3   3      758.65      755.02      5.43 o 
   2   3   3      103.70      106.15      1.74 o 
   3   3   3      223.39      221.57      2.75 o 
   4   3   3       63.40       62.80      2.31 o 
   5   3   3       33.50       30.89      3.00 o 
   6   3   3        4.94        7.10      4.60 o 
   0   4   3        1.54        1.23      3.19 o 
   1   4   3      115.37      108.22      2.50 o 
   2   4   3     1748.16     1739.10      6.50 o 
   3   4   3      151.19      146.16      2.29 o 
   4   4   3       43.36       42.55      2.18 o 
   5   4   3        9.54        8.43      2.64 o 
   6   4   3        5.04        4.53      4.34 o 
   0   5   3      128.24      150.81      3.41 o 
   1   5   3      985.00      986.64      5.73 o 
   2   5   3      276.73      279.48      3.04 o 
   3   5   3       29.04       31.06      1.69 o 
   4   5   3       87.78       94.63      2.61 o 
   5   5   3        4.87        4.80      2.54 o 
   6   5   3        2.92        1.61      1.90 o 
   0   6   3      554.19      573.34      3.49 o 
   1   6   3      372.01      390.84      3.04 o 
   2   6   3       60.42       68.16      2.06 o 
   3   6   3       18.56       16.64      1.80 o 
   4   6   3       55.37       57.64      2.67 o 
   5   6   3       26.45       23.82      2.82 o 
   0   7   3     1184.70     1275.61      4.91 o 
   1   7   3      171.34      172.69      1.95 o 
   2   7   3       51.01       47.12      2.14 o 
   3   7   3      146.22      137.89      2.50 o 
   4   7   3       35.54       37.66      2.60 o 
   5   7   3       18.59       16.87      2.98 o 
   0   8   3      582.25      601.00      4.95 o 
   1   8   3      763.40      772.74      3.90 o 
   2   8   3      107.62      104.45      2.40 o 
   3   8   3      180.39      173.36      3.28 o 
   4   8   3        5.05        4.09      2.47 o 
   5   8   3       22.53       22.26      3.16 o 
   0   9   3       92.95       90.04      2.31 o 
   1   9   3        8.12        8.22      1.27 o 
   2   9   3      151.94      159.09      2.52 o 
   3   9   3       75.55       81.31      2.73 o 
   4   9   3       19.88       14.20      2.60 o 
   5   9   3        3.51        4.23      3.31 o 
   0  10   3       59.91       66.65      3.20 o 
   1  10   3       40.78       41.81      1.47 o 
   2  10   3       65.18       64.61      1.79 o 
   3  10   3       27.93       24.11      2.35 o 
   4  10   3       31.44       34.00      2.95 o 
   5  10   3       44.49       43.58      3.56 o 
   0  11   3      181.02      181.33      3.93 o 
   1  11   3      123.35      116.35      3.37 o 
   2  11   3       11.03       10.88      1.90 o 
   3  11   3        3.89        1.58      2.00 o 
   4  11   3       68.32       66.82      3.75 o 
   5  11   3        0.05        0.58      2.17 o 
   0  12   3      768.82      786.44      7.12 o 
   1  12   3      138.33      137.32      3.97 o 
   2  12   3      123.68      116.31      5.30 o 
   3  12   3        9.22        8.77      3.00 o 
   4  12   3        8.86       10.14      3.91 o 
   0  13   3      283.58      289.86      5.64 o 
   1  13   3      177.40      192.06      4.53 o 
   2  13   3       45.58       42.32      4.56 o 
   3  13   3       13.53        9.20      3.93 o 
   4  13   3        7.86        7.61      4.40 o 
   0  14   3      110.72       97.72      5.57 o 
   1  14   3       93.58       91.43      3.21 o 
   2  14   3       20.61       18.63      4.27 o 
   3  14   3        5.96        5.24      4.20 o 
   4  14   3        5.84        7.28      5.24 o 
   0  15   3       61.64       57.68      5.26 o 
   1  15   3       43.89       41.79      3.11 o 
   2  15   3        3.49        2.66      4.86 o 
   3  15   3        1.57        1.16      5.12 o 
   0  16   3        6.88        9.13      4.96 o 
   1  16   3        9.32        9.94      3.49 o 
   2  16   3        5.51        0.15      1.59 o 
   3  16   3        0.75       -1.27      6.50 o 
   0  17   3        2.88        0.94      3.78 o 
   1  17   3        2.46        4.81      4.19 o 
   2  17   3        6.04        9.20      7.01 o 
   0  18   3       21.15       29.47      6.35 o 
   1  18   3        2.28        1.79      5.04 o 
   1   0   4     5650.77     5337.27     61.77 o 
   2   0   4      532.78      538.86     10.69 o 
   3   0   4        3.13        2.29      2.61 o 
   4   0   4       63.64       53.47      4.12 o 
   5   0   4       22.66       20.48      4.08 o 
   6   0   4       21.08       20.93      5.83 o 
   0   1   4    10858.13    10277.62     88.08 o 
   1   1   4     1336.72     1228.11      5.08 o 
   2   1   4      401.73      420.16      3.77 o 
   3   1   4      217.74      228.83      3.16 o 
   4   1   4      113.65      116.51      3.15 o 
   5   1   4       63.42       63.92      3.72 o 
   6   1   4        9.80       11.57      4.06 o 
   1   2   4     2252.10     2168.16      7.63 o 
   2   2   4       87.46       84.35      1.99 o 
   3   2   4       76.97       79.70      2.13 o 
   4   2   4       71.42       72.66      2.75 o 
   5   2   4       31.99       24.81      3.23 o 
   6   2   4        9.26       12.17      4.21 o 
   1   3   4      861.80      787.82      4.16 o 
   2   3   4      219.06      224.01      3.18 o 
   3   3   4       36.48       34.67      1.42 o 
   4   3   4       26.56       28.46      2.23 o 
   5   3   4       17.52       15.67      2.59 o 
   6   3   4       14.92       17.82      4.67 o 
   1   4   4      936.40      943.13      5.00 o 
   2   4   4       33.63       30.74      1.97 o 
   3   4   4       21.12       20.20      1.94 o 
   4   4   4       10.94        9.32      2.06 o 
   5   4   4       33.74       27.92      2.77 o 
   6   4   4        6.08        8.64      4.88 o 
   0   5   4      263.43      283.15      6.47 o 
   1   5   4      292.83      293.29      3.28 o 
   2   5   4      247.38      251.26      3.22 o 
   3   5   4       48.88       47.13      1.68 o 
   4   5   4      130.70      133.36      2.90 o 
   5   5   4        8.58        6.61      2.80 o 
   6   5   4        0.67       -0.08      0.55 o 
   0   6   4      620.32      664.50      9.51 o 
   1   6   4      354.75      368.98      3.66 o 
   2   6   4      185.74      201.59      2.98 o 
   3   6   4       38.82       43.47      1.70 o 
   4   6   4        5.07        2.42      1.35 o 
   5   6   4        4.09        3.37      2.93 o 
   0   7   4        7.12        8.79      1.53 o 
   1   7   4      940.29     1002.48      4.62 o 
   2   7   4        1.02        0.96      1.33 o 
   3   7   4       11.21       12.36      1.76 o 
   4   7   4       50.16       46.54      2.87 o 
   5   7   4       10.41        7.91      2.80 o 
   0   8   4        3.23        2.50      1.36 o 
   1   8   4       63.02       62.96      1.88 o 
   2   8   4       56.83       57.49      2.21 o 
   3   8   4        7.83        7.91      2.26 o 
   4   8   4        7.86        8.39      2.64 o 
   5   8   4        0.50        1.27      0.89 o 
   0   9   4       95.60       96.95      3.23 o 
   1   9   4      174.74      163.85      2.72 o 
   2   9   4      155.56      158.44      2.12 o 
   3   9   4      122.44      127.09      3.07 o 
   4   9   4       55.54       55.41      3.00 o 
   5   9   4       13.53       10.91      3.61 o 
   0  10   4        3.13        4.88      1.74 o 
   1  10   4      200.93      206.22      2.54 o 
   2  10   4      194.07      195.27      2.65 o 
   3  10   4       76.59       75.05      2.59 o 
   4  10   4       27.40       28.17      2.83 o 
   5  10   4       17.54       19.59      3.82 o 
   0  11   4       97.49       99.54      2.49 o 
   1  11   4      166.49      175.01      4.12 o 
   2  11   4      203.15      206.63      3.99 o 
   3  11   4       15.58       13.68      2.44 o 
   4  11   4       44.52       36.45      3.31 o 
   5  11   4       18.14       21.63      4.58 o 
   0  12   4      142.99      142.43      3.88 o 
   1  12   4       81.69       85.99      3.44 o 
   2  12   4       67.85       73.37      4.96 o 
   3  12   4       34.63       31.85      3.23 o 
   4  12   4       14.15       11.56      3.82 o 
   0  13   4      865.49      922.97      8.03 o 
   1  13   4       36.54       40.42      3.18 o 
   2  13   4       25.69       26.91      3.66 o 
   3  13   4        3.70        1.11      3.28 o 
   4  13   4        4.44       12.59      5.40 o 
   0  14   4       48.38       57.19      4.99 o 
   1  14   4       74.56       67.76      3.54 o 
   2  14   4       26.64       25.57      4.59 o 
   3  14   4        0.67        0.34      2.20 o 
   4  14   4        1.61        7.25      7.06 o 
   0  15   4       23.37       27.42      4.99 o 
   1  15   4        4.03        2.35      3.17 o 
   2  15   4        9.53       12.97      4.94 o 
   3  15   4        6.68        8.16      5.91 o 
   0  16   4        0.07        1.19      3.24 o 
   1  16   4        2.48        3.31      3.90 o 
   2  16   4       10.16        4.19      4.20 o 
   3  16   4        7.32        9.92      6.44 o 
   0  17   4        4.63        5.98      5.76 o 
   1  17   4       14.93       15.42      3.88 o 
   2  17   4        1.96       -2.67      8.32 o 
   0  18   4        3.57        8.60      5.98 o 
   1  18   4        1.44        4.13      4.96 o 
   1   0   5     3270.34     3084.62     20.56 o 
   2   0   5     1433.53     1453.39     10.31 o 
   3   0   5       12.82       12.99      2.83 o 
   4   0   5       15.40       16.42      3.94 o 
   5   0   5      110.93      121.57      6.17 o 
   6   0   5       23.05       21.05      5.36 o 
   0   1   5      165.00      130.92      5.81 o 
   1   1   5     3010.30     2877.66      8.64 o 
   2   1   5       60.18       57.62      1.95 o 
   3   1   5       38.78       41.78      2.38 o 
   4   1   5       13.95        8.79      2.52 o 
   5   1   5        2.98        6.12      3.02 o 
   6   1   5        7.21        7.68      4.36 o 
   0   2   5     9313.53     8912.65    107.30 o 
   1   2   5      722.66      722.72      3.94 o 
   2   2   5       93.70       93.86      3.08 o 
   3   2   5      367.67      360.65      3.31 o 
   4   2   5       67.25       66.81      3.01 o 
   5   2   5       70.82       65.44      3.58 o 
   6   2   5        1.38        1.37      3.16 o 
   1   3   5     1021.48     1012.98      4.47 o 
   2   3   5      241.07      230.75      3.99 o 
   3   3   5       28.39       31.32      1.55 o 
   4   3   5       83.04       86.58      2.79 o 
   5   3   5       14.93       14.87      2.93 o 
   6   3   5        2.40        4.33      4.81 o 
   1   4   5      429.74      424.43      4.79 o 
   2   4   5      249.41      251.85      4.12 o 
   3   4   5       37.46       41.14      2.35 o 
   4   4   5       27.37       31.69      2.37 o 
   5   4   5       13.42       12.44      3.04 o 
   6   4   5        0.74        0.19      2.63 o 
   1   5   5      893.28      903.91      6.76 o 
   2   5   5      533.91      539.52      5.09 o 
   3   5   5       58.81       50.26      2.64 o 
   4   5   5       44.40       47.59      2.48 o 
   5   5   5        1.86        5.48      2.97 o 
   0   6   5      800.58      899.39     10.79 o 
   1   6   5       61.55       60.39      2.25 o 
   2   6   5      376.57      387.49      4.23 o 
   3   6   5        6.23        4.89      1.99 o 
   4   6   5       27.26       28.96      2.47 o 
   5   6   5        5.70        4.32      2.51 o 
   0   7   5      229.60      237.11      3.29 o 
   1   7   5       47.80       54.23      1.55 o 
   2   7   5        3.48        6.24      1.96 o 
   3   7   5      218.51      220.93      3.26 o 
   4   7   5       13.42       12.69      2.49 o 
   5   7   5        5.76        7.21      3.20 o 
   0   8   5      270.22      251.81      3.38 o 
   1   8   5      383.54      398.15      5.41 o 
   2   8   5      166.83      164.29      3.23 o 
   3   8   5      228.26      226.03      3.90 o 
   4   8   5       98.59       93.92      3.21 o 
   5   8   5        0.75        1.44      1.29 o 
   0   9   5       66.97       63.51      2.23 o 
   1   9   5       86.89       92.01      2.61 o 
   2   9   5      225.35      223.54      3.11 o 
   3   9   5      158.65      158.93      3.52 o 
   4   9   5       11.58       10.38      2.93 o 
   5   9   5        9.07        8.24      3.37 o 
   0  10   5        0.02        0.04      0.83 o 
   1  10   5       36.79       41.99      2.32 o 
   2  10   5      107.33      110.82      3.44 o 
   3  10   5      232.27      226.01      3.71 o 
   4  10   5       14.12       15.45      3.06 o 
   5  10   5        1.40        3.84      4.31 o 
   0  11   5       17.82       18.49      2.13 o 
   1  11   5       85.40       88.96      3.19 o 
   2  11   5      185.49      186.81      4.02 o 
   3  11   5       15.06       15.28      2.55 o 
   4  11   5       18.69       17.94      3.49 o 
   0  12   5       49.63       44.76      3.27 o 
   1  12   5      153.24      146.87      3.82 o 
   2  12   5        4.89        8.58      3.49 o 
   3  12   5       15.35       18.53      3.53 o 
   4  12   5       14.83       11.98      4.26 o 
   0  13   5        4.89        4.39      3.34 o 
   1  13   5       19.18       19.21      2.89 o 
   2  13   5       29.21       26.33      3.96 o 
   3  13   5        7.72        9.28      4.46 o 
   4  13   5        8.69       12.98      5.16 o 
   0  14   5       47.88       55.32      4.38 o 
   1  14   5      166.88      164.23      4.31 o 
   2  14   5        3.48        5.91      3.63 o 
   3  14   5        8.50        9.65      4.75 o 
   0  15   5       65.85       58.35      5.33 o 
   1  15   5        4.52        4.30      3.15 o 
   2  15   5        2.45        3.83      4.33 o 
   3  15   5        5.07        4.47      5.11 o 
   0  16   5        5.68        7.27      5.10 o 
   1  16   5       17.54       17.17      3.61 o 
   2  16   5        9.32        7.87      5.25 o 
   0  17   5        1.83        0.09      1.03 o 
   1  17   5       22.96       25.69      3.97 o 
   2  17   5        1.93        5.19      8.34 o 
   0  18   5        0.99        6.47      7.12 o 
   0   0   6     1807.11     1759.01     13.46 o 
   2   0   6       41.55       40.17      3.21 o 
   3   0   6       40.06       46.71      3.09 o 
   4   0   6        6.93        9.92      3.51 o 
   5   0   6        0.17        0.69      4.64 o 
   6   0   6        4.31        5.62      6.45 o 
   0   1   6       21.87       17.55      2.14 o 
   1   1   6     1210.56     1169.96      5.26 o 
   2   1   6       96.28       95.99      2.24 o 
   3   1   6      181.01      184.47      2.89 o 
   4   1   6        1.40        5.30      2.51 o 
   5   1   6       47.62       47.43      3.68 o 
   6   1   6        5.14        7.30      4.33 o 
   0   2   6      552.18      526.06      5.45 o 
   1   2   6       24.08       24.74      1.18 o 
   2   2   6      744.20      727.81      6.01 o 
   3   2   6       84.42       80.62      2.31 o 
   4   2   6       69.70       70.65      3.12 o 
   5   2   6       19.88       23.92      3.03 o 
   6   2   6        8.72       12.33      5.08 o 
   1   3   6      324.61      327.19      3.31 o 
   2   3   6      124.05      120.58      2.88 o 
   3   3   6      213.36      218.74      3.37 o 
   4   3   6      121.18      114.34      3.37 o 
   5   3   6       32.74       31.25      3.18 o 
   6   3   6        3.34        3.09      4.84 o 
   1   4   6      138.75      124.37      3.93 o 
   2   4   6       45.85       48.91      2.52 o 
   3   4   6      237.16      229.88      3.85 o 
   4   4   6      168.86      172.31      3.40 o 
   5   4   6       14.92       14.97      3.01 o 
   1   5   6      126.61      139.14      2.60 o 
   2   5   6       95.10       97.94      2.95 o 
   3   5   6      107.36      115.19      3.10 o 
   4   5   6       33.11       29.90      2.40 o 
   5   5   6        5.58        7.53      3.04 o 
   0   6   6     1322.17     1325.92     14.08 o 
   1   6   6      314.26      300.89      3.69 o 
   2   6   6      370.14      390.00      5.26 o 
   3   6   6        6.11        7.60      2.39 o 
   4   6   6       21.17       21.74      2.59 o 
   5   6   6       15.13       16.65      3.00 o 
   0   7   6       86.95       90.05      3.29 o 
   1   7   6      172.55      189.09      3.29 o 
   2   7   6      156.09      163.80      3.07 o 
   3   7   6       70.54       66.30      2.83 o 
   4   7   6       47.68       52.64      3.17 o 
   5   7   6        5.42        8.68      3.17 o 
   0   8   6       22.98       22.16      2.39 o 
   1   8   6       48.22       48.72      2.33 o 
   2   8   6       86.07       87.22      2.80 o 
   3   8   6      131.35      137.69      3.43 o 
   4   8   6       33.94       30.45      3.03 o 
   5   8   6       14.81       20.95      3.38 o 
   0   9   6       89.40       94.91      2.83 o 
   1   9   6       25.77       28.25      2.47 o 
   2   9   6      207.22      192.69      4.75 o 
   3   9   6      117.31      122.31      3.31 o 
   4   9   6       40.76       38.38      3.11 o 
   5   9   6        0.89        2.63      3.56 o 
   0  10   6       18.13       21.29      2.15 o 
   1  10   6      106.74      110.68      2.60 o 
   2  10   6       94.08       90.25      3.08 o 
   3  10   6       17.96       22.47      2.40 o 
   4  10   6       12.18       11.76      3.11 o 
   5  10   6        8.79       12.67      4.02 o 
   0  11   6       65.53       71.31      2.96 o 
   1  11   6       21.37       24.06      3.05 o 
   2  11   6      100.93      107.59      3.04 o 
   3  11   6      146.55      141.48      3.68 o 
   4  11   6        1.03        4.30      4.10 o 
   0  12   6       63.02       65.10      4.03 o 
   1  12   6      140.92      143.02      4.19 o 
   2  12   6       61.11       59.24      3.81 o 
   3  12   6       49.75       44.29      4.48 o 
   4  12   6       12.58       13.55      4.30 o 
   0  13   6        8.52       11.55      3.59 o 
   1  13   6        7.26        8.37      3.12 o 
   2  13   6       34.62       30.55      3.72 o 
   3  13   6       10.67       11.58      4.25 o 
   4  13   6        0.69        1.16      2.91 o 
   0  14   6       25.26       35.65      5.07 o 
   1  14   6        5.36        4.32      3.52 o 
   2  14   6        1.13        1.08      4.46 o 
   3  14   6        0.55        0.10      3.65 o 
   0  15   6      127.85      128.74      8.19 o 
   1  15   6       60.48       62.70      3.93 o 
   2  15   6       10.44        8.90      4.83 o 
   3  15   6        0.45       -2.77      2.92 o 
   0  16   6       19.44       23.42      7.07 o 
   1  16   6        1.49        3.29      4.08 o 
   2  16   6        1.97        6.01      5.23 o 
   0  17   6        2.38        5.89      7.55 o 
   1  17   6        6.17        7.80      5.28 o 
   2  17   6       14.38       23.96      7.59 o 
   0  18   6        3.06        2.60     10.74 o 
   1   0   7      160.69      165.47      3.49 o 
   2   0   7      131.56      147.44      5.60 o 
   3   0   7        0.51        3.08      2.94 o 
   4   0   7        8.97        9.13      2.80 o 
   5   0   7       20.28       18.16      4.91 o 
   6   0   7       33.49       35.61      6.63 o 
   0   1   7     1060.37     1068.68      7.85 o 
   1   1   7     1680.91     1668.99      6.82 o 
   2   1   7     1190.96     1203.64      9.17 o 
   3   1   7       98.41      105.08      2.82 o 
   4   1   7       17.36       15.02      2.53 o 
   5   1   7       13.19       14.19      3.17 o 
   6   1   7       29.69       31.89      4.68 o 
   0   2   7      995.59      932.78      6.88 o 
   1   2   7     1740.49     1722.72      5.42 o 
   2   2   7      227.74      221.58      3.22 o 
   3   2   7        7.51       13.32      2.16 o 
   4   2   7       88.76       91.12      3.09 o 
   5   2   7       27.02       35.17      3.29 o 
   6   2   7        0.28       -1.23      6.08 o 
   0   3   7       78.45       79.75      3.19 o 
   1   3   7      739.00      718.69      4.67 o 
   2   3   7        3.36        6.31      1.95 o 
   3   3   7        6.88        6.89      2.49 o 
   4   3   7      230.64      239.70      4.34 o 
   5   3   7       18.62       20.36      2.87 o 
   1   4   7      266.02      280.20      7.03 o 
   2   4   7      204.21      194.51      3.52 o 
   3   4   7      107.54      109.69      3.27 o 
   4   4   7       91.48       85.64      2.89 o 
   5   4   7       14.67       12.52      3.32 o 
   1   5   7      585.03      589.03      6.39 o 
   2   5   7      117.90      119.20      3.27 o 
   3   5   7      271.39      277.99      4.09 o 
   4   5   7       27.96       27.84      2.31 o 
   5   5   7       28.92       27.74      3.64 o 
   0   6   7      380.80      394.56      8.74 o 
   1   6   7       82.85       93.28      3.58 o 
   2   6   7       72.07       70.74      3.04 o 
   3   6   7       11.59       13.04      2.68 o 
   4   6   7       24.91       25.46      2.58 o 
   5   6   7        8.11       10.52      3.09 o 
   0   7   7       11.17       14.12      2.68 o 
   1   7   7      151.49      155.46      3.45 o 
   2   7   7       76.82       77.44      2.73 o 
   3   7   7       39.25       34.98      2.76 o 
   4   7   7       58.80       63.85      3.33 o 
   5   7   7        0.15        3.42      3.08 o 
   0   8   7       75.71       72.70      2.78 o 
   1   8   7      162.28      161.18      5.11 o 
   2   8   7      122.50      126.38      3.46 o 
   3   8   7       80.67       78.57      3.09 o 
   4   8   7        2.60        4.64      2.30 o 
   5   8   7        2.74        6.40      4.01 o 
   0   9   7       32.87       35.39      2.56 o 
   1   9   7       91.73       86.71      2.64 o 
   2   9   7      161.93      158.81      3.51 o 
   3   9   7       21.70       25.06      2.62 o 
   4   9   7        4.51        3.10      3.04 o 
   5   9   7        1.88        2.13      3.31 o 
   0  10   7       13.03       11.75      2.88 o 
   1  10   7       10.35        9.81      2.51 o 
   2  10   7      205.00      205.17      3.96 o 
   3  10   7      103.17      106.31      2.96 o 
   4  10   7        8.46       11.26      3.19 o 
   5  10   7        7.07        8.90      4.03 o 
   0  11   7       45.97       52.17      3.63 o 
   1  11   7       13.63       12.10      2.47 o 
   2  11   7       19.63       17.53      2.59 o 
   3  11   7        2.59        4.98      3.06 o 
   4  11   7        3.53        4.26      2.96 o 
   0  12   7      202.89      199.22      5.27 o 
   1  12   7       88.58       92.57      3.85 o 
   2  12   7       23.78       18.67      4.15 o 
   3  12   7       19.02       22.16      3.80 o 
   4  12   7       14.63       13.89      4.55 o 
   0  13   7       37.71       37.06      3.83 o 
   1  13   7        7.05        5.17      3.11 o 
   2  13   7        0.61        2.17      2.97 o 
   3  13   7       17.81       17.45      4.18 o 
   4  13   7        2.57        4.86      4.89 o 
   0  14   7       74.29       75.32      5.60 o 
   1  14   7       27.67       29.83      3.71 o 
   2  14   7        2.35        6.53      4.26 o 
   3  14   7        3.20        2.07      4.14 o 
   0  15   7        6.01        0.58      2.48 o 
   1  15   7       27.94       27.79      4.54 o 
   2  15   7        0.13       -1.04      3.41 o 
   3  15   7        6.63        9.51      4.88 o 
   0  16   7        0.03        0.17      8.22 o 
   1  16   7       17.39       20.60      4.57 o 
   2  16   7        5.43        6.46      5.39 o 
   0  17   7        4.54        5.39      7.89 o 
   1  17   7        1.70        2.85      4.85 o 
   0   0   8      831.17      747.70     10.38 o 
   1   0   8      124.24      134.02      3.49 o 
   2   0   8        3.48        5.55      5.45 o 
   3   0   8      189.53      183.65      4.89 o 
   4   0   8        0.11        5.37      3.92 o 
   5   0   8       12.08       15.41      4.74 o 
   0   1   8       64.65       57.14      2.56 o 
   1   1   8      902.05      877.68      6.30 o 
   2   1   8       69.75       69.61      3.49 o 
   3   1   8      102.65      112.74      3.56 o 
   4   1   8      101.58      102.77      3.08 o 
   5   1   8        1.58        4.25      2.99 o 
   0   2   8        3.16        1.56      1.40 o 
   1   2   8     1071.23     1039.95      4.29 o 
   2   2   8      155.64      165.14      2.95 o 
   3   2   8       62.84       61.60      3.07 o 
   4   2   8        3.54        4.92      2.57 o 
   5   2   8       23.01       25.72      3.23 o 
   0   3   8       91.39       98.70      2.89 o 
   1   3   8      734.32      745.03      4.26 o 
   2   3   8      708.43      718.18      5.38 o 
   3   3   8       89.29       83.68      3.12 o 
   4   3   8       26.87       29.26      2.64 o 
   5   3   8        9.00        9.97      3.12 o 
   0   4   8       68.10       61.97      2.77 o 
   1   4   8      552.68      540.18      5.14 o 
   2   4   8       54.01       60.24      2.44 o 
   3   4   8       76.44       78.17      3.45 o 
   4   4   8       52.81       50.58      2.47 o 
   5   4   8       16.09       12.78      2.99 o 
   0   5   8     2623.86     2700.34     11.31 o 
   1   5   8      100.75      101.83      3.64 o 
   2   5   8       44.54       44.22      2.48 o 
   3   5   8       81.91       89.69      3.30 o 
   4   5   8      135.86      136.21      3.09 o 
   5   5   8        2.41        1.14      2.12 o 
   0   6   8       29.29       27.24      1.29 o 
   1   6   8       72.77       74.52      4.23 o 
   2   6   8       62.98       60.90      2.43 o 
   3   6   8       75.99       71.00      3.02 o 
   4   6   8       35.62       37.83      2.64 o 
   5   6   8       10.36        9.25      3.01 o 
   0   7   8      428.65      471.81      7.06 o 
   1   7   8      251.18      268.35      8.02 o 
   2   7   8       44.24       42.26      2.15 o 
   3   7   8       48.50       48.65      3.31 o 
   4   7   8        5.31        5.31      2.30 o 
   5   7   8        3.11        2.49      1.93 o 
   0   8   8      142.25      152.58      3.84 o 
   1   8   8       66.35       73.63      3.89 o 
   2   8   8       78.87       83.93      3.00 o 
   3   8   8        6.00        7.31      2.60 o 
   4   8   8       17.91       20.97      2.84 o 
   5   8   8        6.39        7.51      3.12 o 
   0   9   8       37.78       40.19      2.89 o 
   1   9   8      133.00      136.96      3.37 o 
   2   9   8      140.91      143.03      4.46 o 
   3   9   8       67.56       65.42      2.78 o 
   4   9   8        4.71        4.47      2.87 o 
   5   9   8       10.84        9.65      3.58 o 
   0  10   8      316.78      327.50      4.94 o 
   1  10   8       27.44       26.73      2.69 o 
   2  10   8      244.36      236.10      4.89 o 
   3  10   8       13.31       10.01      2.75 o 
   4  10   8        6.59        4.42      2.84 o 
   0  11   8       35.33       40.30      3.45 o 
   1  11   8      157.56      169.14      4.89 o 
   2  11   8       57.23       59.08      4.41 o 
   3  11   8       72.92       73.56      3.44 o 
   4  11   8        4.92        7.92      3.25 o 
   0  12   8       81.31       68.10      6.53 o 
   1  12   8      262.70      251.63      5.11 o 
   2  12   8       22.63       21.60      4.10 o 
   3  12   8        4.43        7.47      3.92 o 
   4  12   8        3.22        1.68      1.69 o 
   0  13   8      132.82      126.62      4.85 o 
   1  13   8       52.22       45.58      4.41 o 
   2  13   8       80.42       91.22      5.16 o 
   3  13   8        4.34        3.82      3.54 o 
   0  14   8      187.65      203.74      7.27 o 
   1  14   8        5.71        7.80      4.28 o 
   2  14   8        4.33        6.09      4.30 o 
   3  14   8        5.93        0.46      2.37 o 
   0  15   8       36.66       37.10      5.34 o 
   1  15   8       14.95       19.95      4.37 o 
   2  15   8        2.76        4.40      4.66 o 
   3  15   8        2.43        1.74      1.76 o 
   0  16   8        1.17        5.69      6.42 o 
   1  16   8       10.54       13.08      5.25 o 
   2  16   8        1.03        0.32      0.93 o 
   0  17   8        7.60       10.72      6.93 o 
   1  17   8       17.82       21.46      5.57 o 
   1   0   9      751.00      708.67     11.72 o 
   2   0   9      195.67      206.68      8.84 o 
   3   0   9       22.23       20.64      3.39 o 
   4   0   9       55.29       58.38      4.88 o 
   5   0   9        0.01        3.54      4.57 o 
   0   1   9       58.81       54.75      2.65 o 
   1   1   9      138.47      141.11      2.83 o 
   2   1   9      218.39      216.04      6.03 o 
   3   1   9        6.86        6.16      2.59 o 
   4   1   9        2.86        3.37      2.49 o 
   5   1   9        0.46        2.95      3.28 o 
   0   2   9      116.18      116.64      3.11 o 
   1   2   9      625.55      589.13      3.43 o 
   2   2   9       49.44       46.34      2.70 o 
   3   2   9       77.39       69.13      3.33 o 
   4   2   9       76.44       78.71      3.25 o 
   5   2   9       14.68       11.84      3.25 o 
   0   3   9      517.01      520.97      5.20 o 
   1   3   9       14.54       16.21      1.61 o 
   2   3   9      253.89      239.03      3.89 o 
   3   3   9      212.49      213.72      4.04 o 
   4   3   9       24.80       25.92      2.90 o 
   5   3   9        4.36        4.91      3.16 o 
   0   4   9        7.55        6.68      2.36 o 
   1   4   9      134.15      147.62      2.85 o 
   2   4   9      405.46      397.82      4.81 o 
   3   4   9      186.55      191.64      4.36 o 
   4   4   9        3.57        4.51      2.37 o 
   5   4   9       20.51       18.00      3.05 o 
   0   5   9      316.30      296.41      4.52 o 
   1   5   9      343.89      337.90      7.45 o 
   2   5   9       82.42       74.93      3.07 o 
   3   5   9      206.30      210.79      4.59 o 
   4   5   9       62.76       62.39      2.87 o 
   5   5   9        6.73        8.12      3.46 o 
   0   6   9       46.89       46.87      1.75 o 
   1   6   9      118.97      116.96      6.78 o 
   2   6   9        8.37        7.92      2.37 o 
   3   6   9       66.10       67.23      3.11 o 
   4   6   9        8.84       10.16      2.41 o 
   5   6   9        8.31       12.18      3.20 o 
   0   7   9      254.22      263.21      8.22 o 
   1   7   9       75.63       79.21      3.62 o 
   2   7   9      233.59      227.07      4.10 o 
   3   7   9       70.51       74.25      3.07 o 
   4   7   9        0.55        5.29      2.73 o 
   5   7   9        3.37        1.84      2.71 o 
   0   8   9       29.72       30.29      4.04 o 
   1   8   9       84.78       92.77      4.09 o 
   2   8   9      367.71      381.89      5.12 o 
   3   8   9       45.88       45.36      2.90 o 
   4   8   9        4.43        6.71      2.82 o 
   5   8   9        0.73        1.56      2.59 o 
   0   9   9      149.83      159.03      7.14 o 
   1   9   9       67.02       77.45      3.68 o 
   2   9   9      153.40      149.41      4.43 o 
   3   9   9       50.27       45.76      3.41 o 
   4   9   9       21.36       19.69      3.05 o 
   0  10   9        0.29        0.26      2.19 o 
   1  10   9       44.05       46.25      4.72 o 
   2  10   9      186.76      181.58      4.59 o 
   3  10   9       91.90       95.18      3.96 o 
   4  10   9       19.47       16.73      3.36 o 
   0  11   9      438.50      403.46     10.50 o 
   1  11   9       28.44       28.21      4.83 o 
   2  11   9       44.19       37.46      4.34 o 
   3  11   9       13.98       13.75      2.96 o 
   4  11   9        3.60        1.51      1.47 o 
   0  12   9       40.33       47.28      5.23 o 
   1  12   9       83.00       81.21      4.72 o 
   2  12   9       27.05       20.74      4.25 o 
   3  12   9       13.61       18.11      4.29 o 
   4  12   9        4.90        4.55      5.02 o 
   0  13   9       20.45       20.08      3.88 o 
   1  13   9       13.81       10.90      4.22 o 
   2  13   9        8.16        9.79      4.21 o 
   3  13   9        0.32        2.16      3.53 o 
   0  14   9        0.18        2.58      4.96 o 
   1  14   9       34.58       33.01      4.34 o 
   2  14   9        8.09        9.10      4.78 o 
   3  14   9        7.04       10.43      4.89 o 
   0  15   9       32.51       36.72      5.99 o 
   1  15   9        9.70       11.89      4.68 o 
   2  15   9        3.81        5.36      5.35 o 
   0  16   9       71.24       71.11      8.31 o 
   1  16   9       30.21       26.13      5.20 o 
   2  16   9        1.37        1.04      2.49 o 
   0  17   9       11.09       22.90      8.12 o 
   0   0  10       48.68       56.22      4.83 o 
   1   0  10      603.70      626.83      7.19 o 
   3   0  10       17.04       19.48      4.59 o 
   4   0  10        3.17        2.46      2.59 o 
   5   0  10       67.11       69.51      5.67 o 
   0   1  10      116.23      111.89      3.24 o 
   1   1  10       94.22       89.20      1.89 o 
   2   1  10        1.42        2.67      6.06 o 
   3   1  10       24.94       22.66      2.78 o 
   4   1  10       38.99       45.24      3.06 o 
   5   1  10        5.36        7.27      3.25 o 
   0   2  10       10.99        8.68      0.94 o 
   1   2  10       32.93       34.72      1.53 o 
   2   2  10      411.74      383.32     19.12 o 
   3   2  10      105.56      115.66      3.92 o 
   4   2  10       29.71       31.62      3.27 o 
   5   2  10       18.25       21.56      3.53 o 
   0   3  10      392.12      410.38      6.94 o 
   1   3  10      413.65      417.67      5.21 o 
   2   3  10       41.09       42.31      2.31 o 
   3   3  10      239.62      250.44      4.31 o 
   4   3  10        2.80        1.73      1.99 o 
   5   3  10       16.66       14.81      3.39 o 
   0   4  10        1.71        0.21      2.67 o 
   1   4  10       53.81       55.67      2.41 o 
   2   4  10      170.12      173.79      3.93 o 
   3   4  10      154.66      164.31      4.16 o 
   4   4  10        2.01        1.55      1.81 o 
   5   4  10       10.33        8.38      3.30 o 
   0   5  10       16.36       17.06      2.36 o 
   1   5  10      206.68      218.39      4.76 o 
   2   5  10      100.84       99.61      3.20 o 
   3   5  10       72.64       69.72      3.46 o 
   4   5  10       76.32       73.37      2.95 o 
   5   5  10        0.90        2.83      3.62 o 
   0   6  10      121.24      117.27      2.77 o 
   1   6  10      191.02      208.18      5.51 o 
   2   6  10      248.51      251.89      4.12 o 
   3   6  10       17.08       18.50      2.98 o 
   4   6  10       30.81       28.63      2.71 o 
   5   6  10        2.63        0.94      2.74 o 
   0   7  10       69.23       63.64      4.64 o 
   1   7  10      182.21      169.10      4.16 o 
   2   7  10      102.23       95.57      2.96 o 
   3   7  10       48.75       49.96      3.89 o 
   4   7  10        6.84        8.53      2.89 o 
   5   7  10        3.24        4.44      3.01 o 
   0   8  10       19.19       22.07      4.27 o 
   1   8  10       38.65       34.13      2.79 o 
   2   8  10       48.96       49.38      3.04 o 
   3   8  10      170.53      175.61      5.87 o 
   4   8  10       10.39        9.16      2.99 o 
   5   8  10        7.46        7.00      3.41 o 
   0   9  10       26.06       29.40      5.45 o 
   1   9  10       13.21       15.48      2.87 o 
   2   9  10        8.82        5.59      2.02 o 
   3   9  10       37.93       43.65      3.48 o 
   4   9  10       16.92       18.72      3.18 o 
   0  10  10      250.02      239.47      6.98 o 
   1  10  10      144.15      145.71      4.06 o 
   2  10  10       26.86       29.94      3.90 o 
   3  10  10        8.20        6.91      3.31 o 
   4  10  10        6.69        8.32      3.53 o 
   0  11  10       10.80       16.14      8.63 o 
   1  11  10      112.87      111.69      4.73 o 
   2  11  10       15.13       14.59      3.96 o 
   3  11  10       26.35       26.95      3.94 o 
   4  11  10        9.03        9.54      4.18 o 
   0  12  10        3.87        4.94      5.77 o 
   1  12  10       26.16       26.65      3.85 o 
   2  12  10        2.42        1.66      2.07 o 
   3  12  10        6.20        8.23      4.37 o 
   4  12  10        2.25       -0.67      4.73 o 
   0  13  10        0.66        0.12      7.16 o 
   1  13  10        4.55        3.95      3.99 o 
   2  13  10       11.40       12.95      4.97 o 
   3  13  10       11.29       13.21      4.61 o 
   0  14  10        6.35        5.64      6.28 o 
   1  14  10       20.98       25.25      4.69 o 
   2  14  10        0.21       -0.47      1.49 o 
   3  14  10        1.61        1.07      2.23 o 
   0  15  10       60.12       53.42      7.19 o 
   1  15  10        3.71        8.33      4.73 o 
   2  15  10        1.27        1.30      2.55 o 
   0  16  10        4.16       11.61      9.35 o 
   1  16  10       13.53       12.85      5.28 o 
   1   0  11       68.27       74.75      4.21 o 
   2   0  11       50.38       56.08      5.18 o 
   3   0  11        2.66        3.04      4.33 o 
   4   0  11        9.30       11.86      6.00 o 
   5   0  11       10.01       12.31      5.48 o 
   0   1  11       56.00       62.47      3.00 o 
   1   1  11       63.94       65.25      2.30 o 
   2   1  11      131.61      122.92      4.95 o 
   3   1  11       13.75       18.17      3.67 o 
   4   1  11       38.04       39.79      3.75 o 
   5   1  11        1.40        4.40      3.39 o 
   0   2  11       88.24       89.47      3.75 o 
   1   2  11       53.17       53.97      2.09 o 
   2   2  11       60.70       55.43      1.90 o 
   3   2  11       29.20       30.33      3.14 o 
   4   2  11       23.61       21.82      3.47 o 
   5   2  11        2.49        3.59      2.06 o 
   0   3  11        9.91       13.10      2.81 o 
   1   3  11      325.66      350.13      3.11 o 
   2   3  11      139.58      138.25      3.41 o 
   3   3  11       41.23       37.15      3.70 o 
   4   3  11       16.26       11.13      3.29 o 
   5   3  11        6.50       10.79      3.41 o 
   0   4  11      245.28      248.92      5.96 o 
   1   4  11      141.21      150.86      2.67 o 
   2   4  11      143.44      135.56      3.22 o 
   3   4  11       52.43       52.62      4.06 o 
   4   4  11       12.37       15.87      3.39 o 
   5   4  11        2.57        5.37      4.49 o 
   0   5  11      135.19      134.45      3.77 o 
   1   5  11       95.25      102.04      2.80 o 
   2   5  11      102.85      101.79      3.14 o 
   3   5  11       39.19       41.70      4.06 o 
   4   5  11        5.82        7.10      2.57 o 
   5   5  11        2.60        4.17      4.39 o 
   0   6  11       49.63       44.84      5.12 o 
   1   6  11      237.24      236.25      5.05 o 
   2   6  11        1.56        0.55      1.22 o 
   3   6  11       30.03       25.35      3.92 o 
   4   6  11       32.99       33.28      2.85 o 
   5   6  11        4.95        8.44      4.11 o 
   0   7  11        4.14        4.72      3.41 o 
   1   7  11       47.22       45.54      3.07 o 
   2   7  11       35.51       38.71      2.69 o 
   3   7  11       42.24       44.84      4.41 o 
   4   7  11        4.22        8.57      2.97 o 
   5   7  11        2.80        4.59      3.53 o 
   0   8  11      188.16      191.55      5.22 o 
   1   8  11      111.19      108.15      3.38 o 
   2   8  11       29.90       30.57      2.65 o 
   3   8  11       67.36       70.75      3.94 o 
   4   8  11       23.07       21.96      3.12 o 
   0   9  11        0.00        1.99      2.77 o 
   1   9  11       16.10       13.73      2.76 o 
   2   9  11      254.35      260.09      4.78 o 
   3   9  11        7.50       10.63      3.36 o 
   4   9  11       11.31       15.03      3.97 o 
   0  10  11        0.68        1.06      3.10 o 
   1  10  11       26.76       29.68      2.98 o 
   2  10  11       23.47       25.51      2.98 o 
   3  10  11       11.92       12.34      3.40 o 
   4  10  11       10.53        9.27      3.98 o 
   0  11  11       33.11       26.14      5.09 o 
   1  11  11      129.90      119.42      4.96 o 
   2  11  11        1.00       -1.25      4.19 o 
   3  11  11       27.36       23.28      4.01 o 
   4  11  11        5.20        5.49      4.51 o 
   0  12  11      100.83       82.44      4.90 o 
   1  12  11       27.34       25.30      4.03 o 
   2  12  11        0.83        2.48      2.26 o 
   3  12  11        8.89        8.20      4.62 o 
   0  13  11       27.73       16.70      5.38 o 
   1  13  11        5.02        6.67      4.61 o 
   2  13  11       10.73        9.71      4.36 o 
   3  13  11        2.82        6.08      4.70 o 
   0  14  11        7.67        7.59      5.85 o 
   1  14  11       10.66       10.57      4.50 o 
   2  14  11       21.92       28.21      4.88 o 
   0  15  11        0.60        4.61      6.68 o 
   1  15  11       14.45       14.74      6.34 o 
   2  15  11       11.39       11.30      5.68 o 
   0  16  11        0.31        4.97      7.95 o 
   1  16  11        0.55        2.49      4.53 o 
   0   0  12      421.08      407.61     10.17 o 
   1   0  12       22.52       26.65      2.59 o 
   2   0  12       59.21       63.06      5.59 o 
   3   0  12        0.02        4.32      5.96 o 
   4   0  12       11.91       11.03      5.51 o 
   5   0  12        8.53        8.19      5.75 o 
   0   1  12      331.02      347.07      6.53 o 
   1   1  12        9.80        9.52      1.45 o 
   2   1  12       53.15       53.06      3.65 o 
   3   1  12        0.65       -0.10      0.71 o 
   4   1  12       11.35       10.21      4.26 o 
   5   1  12       11.53        7.01      3.26 o 
   0   2  12      145.21      136.40      4.52 o 
   1   2  12       26.44       19.41      2.11 o 
   2   2  12       22.39       21.94      4.01 o 
   3   2  12       34.05       33.06      5.29 o 
   4   2  12        8.26       10.35      4.24 o 
   5   2  12        0.94        3.75      3.71 o 
   0   3  12      433.81      425.05      5.05 o 
   1   3  12      225.07      224.01      2.57 o 
   2   3  12      173.31      171.04      3.64 o 
   3   3  12       75.64       77.80      9.46 o 
   4   3  12       23.27       26.06      3.82 o 
   5   3  12        5.62        5.38      4.10 o 
   0   4  12      405.29      393.84      6.38 o 
   1   4  12       75.09       73.46      2.30 o 
   2   4  12      285.42      282.06      4.24 o 
   3   4  12       33.32       35.84      3.34 o 
   4   4  12       27.85       25.39      3.66 o 
   5   4  12        3.77        5.97      4.30 o 
   0   5  12       27.73       28.55      2.71 o 
   1   5  12      144.79      153.47      3.09 o 
   2   5  12       18.32       12.83      2.61 o 
   3   5  12       38.55       33.37      3.93 o 
   4   5  12        5.52       10.82      3.61 o 
   5   5  12        7.93        9.20      4.28 o 
   0   6  12        6.31        6.86      3.38 o 
   1   6  12       89.44       92.92      2.73 o 
   2   6  12       25.44       22.52      2.43 o 
   3   6  12       10.52       11.85      3.88 o 
   4   6  12       33.18       32.29      3.16 o 
   5   6  12        1.63       -1.02      2.61 o 
   0   7  12       21.58       23.03      3.73 o 
   1   7  12        3.63        1.12      1.40 o 
   2   7  12      199.61      204.36      3.79 o 
   3   7  12       84.49       92.49      5.15 o 
   4   7  12        7.66        8.63      3.61 o 
   0   8  12        2.66        5.38      3.67 o 
   1   8  12       29.35       26.10      3.16 o 
   2   8  12      117.91      126.42      3.47 o 
   3   8  12        4.86        6.06      3.94 o 
   4   8  12       14.26       16.91      3.64 o 
   0   9  12       18.31       18.84      3.70 o 
   1   9  12       44.94       40.10      3.38 o 
   2   9  12        2.89        3.96      2.63 o 
   3   9  12       12.95       12.99      3.49 o 
   4   9  12        3.34        7.77      3.99 o 
   0  10  12      137.05      136.00      5.23 o 
   1  10  12       59.73       57.53      3.61 o 
   2  10  12       25.67       22.62      3.13 o 
   3  10  12       42.57       47.78      3.70 o 
   4  10  12        2.06        3.29      4.33 o 
   0  11  12       42.19       42.10      5.61 o 
   1  11  12      104.67       90.03      4.69 o 
   2  11  12        5.39        6.70      3.33 o 
   3  11  12        3.27        2.36      4.39 o 
   0  12  12        3.66        5.34      4.33 o 
   1  12  12        6.02        6.68      3.42 o 
   2  12  12       17.38       13.99      4.10 o 
   3  12  12        4.13        6.71      4.43 o 
   0  13  12        2.15        1.15      5.70 o 
   1  13  12        1.48        0.37      2.06 o 
   2  13  12        4.88        4.64      3.53 o 
   3  13  12        6.75        3.94      5.41 o 
   0  14  12       17.58       12.04      6.83 o 
   1  14  12        0.81        1.72      3.46 o 
   2  14  12        0.24        0.65      3.06 o 
   0  15  12        0.02        0.96      3.08 o 
   1  15  12        3.72       11.92      6.97 o 
   1   0  13        9.30        5.86      2.28 o 
   2   0  13        0.00       -0.05      1.66 o 
   3   0  13       10.96        9.13      4.63 o 
   4   0  13        4.61        9.30      5.48 o 
   5   0  13       10.67       15.25      6.12 o 
   0   1  13        3.49        3.39      4.83 o 
   1   1  13      101.81       97.70      2.00 o 
   2   1  13       22.14       23.96      3.75 o 
   3   1  13        7.13        7.59      3.32 o 
   4   1  13        3.17        5.02      4.97 o 
   5   1  13        2.82        3.40      2.89 o 
   0   2  13      499.67      508.13     10.38 o 
   1   2  13      113.88      118.43      2.80 o 
   2   2  13       31.23       23.69      3.63 o 
   3   2  13        5.97        5.61      3.54 o 
   4   2  13       11.16       14.03      4.30 o 
   5   2  13        0.72        1.08      3.73 o 
   0   3  13      497.91      511.57      7.83 o 
   1   3  13        2.83        5.86      1.32 o 
   2   3  13       53.65       56.07      4.59 o 
   3   3  13       66.42       50.98      5.28 o 
   4   3  13        1.22       -3.29     19.32 o 
   5   3  13        3.81        7.09      4.24 o 
   0   4  13       17.36       16.73      3.17 o 
   1   4  13       22.47       25.07      2.10 o 
   2   4  13       16.60       14.40      2.48 o 
   3   4  13       79.42       68.54      8.89 o 
   4   4  13        0.50       -1.02      5.46 o 
   5   4  13        7.20       10.05      4.22 o 
   0   5  13       24.56       30.41      2.94 o 
   1   5  13       68.34       71.19      2.65 o 
   2   5  13      262.61      268.95      4.59 o 
   3   5  13       40.09       37.70      3.96 o 
   4   5  13        5.98        4.54      4.88 o 
   0   6  13       89.25       94.85      4.82 o 
   1   6  13       25.26       26.47      2.23 o 
   2   6  13       87.96       92.72      3.12 o 
   3   6  13       43.07       39.10      4.20 o 
   4   6  13       14.20       15.04      4.09 o 
   0   7  13       17.67       20.66      3.95 o 
   1   7  13      344.69      355.21      4.93 o 
   2   7  13      104.97      105.21      3.45 o 
   3   7  13       20.21       21.92      3.80 o 
   4   7  13        2.27        7.93      3.70 o 
   0   8  13       67.05       74.18      4.75 o 
   1   8  13      130.36      135.92      4.37 o 
   2   8  13       43.41       41.84      2.77 o 
   3   8  13        0.01        1.52      3.43 o 
   4   8  13       26.66       30.20      4.61 o 
   0   9  13       59.05       50.30      4.35 o 
   1   9  13       10.94        8.24      3.09 o 
   2   9  13       68.78       57.68      3.07 o 
   3   9  13       25.60       30.28      4.36 o 
   4   9  13       14.41       20.18      4.19 o 
   0  10  13        0.01        2.29      3.85 o 
   1  10  13       48.45       45.75      3.90 o 
   2  10  13        8.01        7.34      3.17 o 
   3  10  13       22.55       26.93      4.12 o 
   0  11  13        1.04        1.34      5.55 o 
   1  11  13        2.00        0.92      4.08 o 
   2  11  13        7.24        7.52      3.56 o 
   3  11  13        1.11        1.16      3.77 o 
   0  12  13        4.27        7.79      5.83 o 
   1  12  13        0.52        2.36      4.17 o 
   2  12  13        9.02        8.67      4.07 o 
   3  12  13       12.21       10.42      4.84 o 
   0  13  13        5.86        9.09      5.90 o 
   1  13  13       10.11       10.05      7.12 o 
   2  13  13        6.05       11.18      4.31 o 
   0  14  13        3.96        8.42      7.30 o 
   1  14  13        2.37        2.56      7.32 o 
   2  14  13        3.30        4.30      4.58 o 
   0  15  13        1.40        2.47      9.33 o 
   1  15  13       21.10       20.62      7.29 o 
   1   0  14       43.36       43.47      2.62 o 
   2   0  14       16.02       13.63      5.23 o 
   3   0  14        4.81        0.47      1.08 o 
   4   0  14       24.47       24.87      7.91 o 
   5   0  14       37.13       38.46      6.43 o 
   1   1  14       36.10       36.15      2.39 o 
   2   1  14        1.83        1.19      3.26 o 
   3   1  14       23.25       22.13      3.90 o 
   4   1  14       19.36       21.39      6.14 o 
   5   1  14        4.28        9.76      4.53 o 
   0   2  14      108.01      112.52      5.03 o 
   1   2  14      231.71      219.57      3.36 o 
   2   2  14       33.92       28.45      3.63 o 
   3   2  14       14.41       13.67      3.66 o 
   4   2  14        1.54        2.06      9.46 o 
   5   2  14        1.48        3.72      4.49 o 
   0   3  14      176.25      173.03      7.91 o 
   1   3  14      259.00      264.12      3.75 o 
   2   3  14       11.31       13.85      3.61 o 
   3   3  14       12.66       11.56      4.29 o 
   4   3  14       25.90       24.97      9.25 o 
   0   4  14        4.20        8.32      2.89 o 
   1   4  14       23.50       24.24      3.06 o 
   2   4  14      160.20      161.17      5.85 o 
   3   4  14       23.54       17.78      4.88 o 
   4   4  14       18.43       11.92      7.30 o 
   0   5  14        5.47        7.94      3.65 o 
   1   5  14        7.37        6.98      3.52 o 
   2   5  14       53.38       55.80      5.18 o 
   3   5  14      120.30      118.87      6.32 o 
   4   5  14       14.23        9.04      9.66 o 
   0   6  14       59.98       54.96      4.67 o 
   1   6  14      234.11      249.26      5.10 o 
   2   6  14       16.02       15.91      3.64 o 
   3   6  14      148.83      144.93      7.07 o 
   4   6  14        0.10        2.90      7.65 o 
   0   7  14       14.44       13.15      4.11 o 
   1   7  14       52.75       56.41      3.64 o 
   2   7  14       72.75       68.64      3.56 o 
   3   7  14       16.18       21.61      4.59 o 
   4   7  14       15.46       18.82      5.65 o 
   0   8  14       25.01       28.89      4.18 o 
   1   8  14       49.73       41.08      3.55 o 
   2   8  14       18.47       18.19      3.21 o 
   3   8  14        8.44       10.84      5.65 o 
   4   8  14       15.05       18.31      5.67 o 
   0   9  14       51.66       46.30      4.58 o 
   1   9  14       14.81       14.96      3.30 o 
   2   9  14        6.60        6.33      3.41 o 
   3   9  14       14.50       20.88      6.58 o 
   4   9  14        6.37        7.12      5.40 o 
   0  10  14       30.66       29.77      4.43 o 
   1  10  14       18.88       19.09      3.68 o 
   2  10  14        7.45        1.85      4.09 o 
   3  10  14        6.90       20.72      7.81 o 
   0  11  14        5.12        3.52      5.59 o 
   1  11  14        0.85        5.56      3.88 o 
   2  11  14       34.71       32.03      4.87 o 
   3  11  14        1.55        6.18      6.41 o 
   0  12  14        0.14        2.86      4.91 o 
   1  12  14       10.13       10.12      4.23 o 
   2  12  14        1.14        3.03      4.53 o 
   0  13  14        1.01        3.08      6.57 o 
   1  13  14        2.24        0.06      1.02 o 
   2  13  14        2.60        8.81      6.20 o 
   0  14  14        5.56        4.91      6.92 o 
   1  14  14       11.54       10.34      8.32 o 
   1   0  15        2.76        3.18      3.54 o 
   2   0  15       15.64       14.85      4.80 o 
   3   0  15       26.14       24.74      6.36 o 
   4   0  15        0.36        0.31      6.99 o 
   0   1  15       81.65       77.60      5.65 o 
   1   1  15       30.23       27.23      2.32 o 
   2   1  15        2.55        4.54      3.38 o 
   3   1  15       26.50       25.27      3.99 o 
   4   1  15       16.02       13.23      5.68 o 
   0   2  15      175.77      178.58      6.98 o 
   1   2  15        4.66        8.38      2.08 o 
   2   2  15       42.60       39.36      3.59 o 
   3   2  15       28.46       27.87      4.32 o 
   4   2  15        6.56        2.57      7.30 o 
   0   3  15        1.40        2.95      2.83 o 
   1   3  15       84.81       86.41      2.83 o 
   2   3  15      105.38      112.50      5.27 o 
   3   3  15        1.56        0.70      2.13 o 
   4   3  15        6.16        3.39      8.12 o 
   0   4  15        0.41        3.78      2.82 o 
   1   4  15       26.23       22.98      3.82 o 
   2   4  15       98.18      104.10      5.99 o 
   3   4  15        9.47        7.97      4.94 o 
   4   4  15        0.93       -0.10      0.51 o 
   0   5  15      163.63      154.59      5.54 o 
   1   5  15       13.00        8.97      2.68 o 
   2   5  15       10.15        7.42      3.67 o 
   3   5  15       42.63       41.50      5.35 o 
   4   5  15        7.40        1.44      5.45 o 
   0   6  15       68.55       72.84      4.91 o 
   1   6  15       91.48      102.34      4.14 o 
   2   6  15       35.68       39.13      4.11 o 
   3   6  15       25.51       23.13      5.88 o 
   4   6  15        3.77        4.21     11.10 o 
   0   7  15       31.80       29.91      4.49 o 
   1   7  15       11.62       13.11      3.11 o 
   2   7  15       30.77       28.22      4.06 o 
   3   7  15        9.72       10.69     10.48 o 
   4   7  15        8.35       13.14      6.74 o 
   0   8  15        1.58        4.40      4.18 o 
   1   8  15       15.02       14.57      3.37 o 
   2   8  15       24.14       25.32      3.99 o 
   3   8  15        1.10        0.00      0.82 o 
   0   9  15       34.78       35.61      4.74 o 
   1   9  15       54.51       56.31      4.03 o 
   2   9  15        6.98        6.84      4.03 o 
   3   9  15        5.36        7.19     10.38 o 
   0  10  15        3.38        7.09      4.48 o 
   1  10  15       26.28       27.03      4.09 o 
   2  10  15        1.25       -1.83      2.44 o 
   3  10  15       10.56       15.71      7.99 o 
   0  11  15        4.39        0.11      4.07 o 
   1  11  15       22.32       19.62      4.22 o 
   2  11  15       11.42       13.97      5.89 o 
   3  11  15        1.51        2.42      7.70 o 
   0  12  15        0.65        0.20      3.05 o 
   1  12  15       11.32       15.97      4.72 o 
   2  12  15        6.32        6.80      5.69 o 
   0  13  15        8.21        7.27      7.68 o 
   1  13  15        0.83       -1.06      6.62 o 
   0  14  15        0.11        0.32      4.37 o 
   0   0  16       39.30       42.61      4.02 o 
   1   0  16       51.32       52.46      3.60 o 
   2   0  16       20.58       17.25      4.25 o 
   3   0  16        3.11        6.48      5.56 o 
   4   0  16       19.52       29.09      9.35 o 
   0   1  16       10.60       10.09      3.15 o 
   1   1  16       20.87       21.26      2.50 o 
   2   1  16       10.78       12.94      3.00 o 
   3   1  16       30.20       33.33      4.44 o 
   4   1  16        4.92        3.55      6.68 o 
   0   2  16       67.84       69.59      3.97 o 
   1   2  16       99.46       99.14      3.51 o 
   2   2  16        5.26        6.12      3.12 o 
   3   2  16        7.71        3.87      3.83 o 
   4   2  16        2.92        2.77     10.28 o 
   0   3  16        5.00        4.53      2.71 o 
   1   3  16       48.31       51.67      2.99 o 
   2   3  16       35.21       39.73      4.08 o 
   3   3  16       50.99       45.93      4.94 o 
   4   3  16        6.87        8.63     10.48 o 
   0   4  16       74.55       83.01      4.84 o 
   1   4  16      124.21      125.43      5.15 o 
   2   4  16        0.71        4.05      4.16 o 
   3   4  16        9.57        7.64      4.40 o 
   4   4  16        0.69        6.78      7.81 o 
   0   5  16        8.90       11.58      3.83 o 
   1   5  16        0.56        0.75      1.33 o 
   2   5  16       33.33       28.03      4.50 o 
   3   5  16        2.90        3.36      4.49 o 
   4   5  16        2.60        0.92     20.76 o 
   0   6  16        0.25       -0.97      3.05 o 
   1   6  16      152.76      153.64      4.67 o 
   2   6  16       58.56       54.29      4.08 o 
   3   6  16       46.05       49.25      6.83 o 
   4   6  16        1.68        4.92      7.37 o 
   0   7  16       25.60       29.34      4.88 o 
   1   7  16       10.57        9.23      3.50 o 
   2   7  16       76.53       82.75      4.73 o 
   3   7  16        2.80        7.44      6.87 o 
   0   8  16       81.55       81.99      5.55 o 
   1   8  16        2.77        2.39      3.25 o 
   2   8  16        5.03        4.96      4.42 o 
   3   8  16        1.16       -1.64     20.35 o 
   0   9  16        6.17       10.22      4.49 o 
   1   9  16        9.45        9.96      3.64 o 
   2   9  16        5.51        6.44      4.51 o 
   3   9  16       18.66       20.45     11.51 o 
   0  10  16       14.36       13.51      5.10 o 
   1  10  16       12.86       12.89      3.95 o 
   2  10  16        1.01        2.06      6.17 o 
   3  10  16        5.61        8.32      9.56 o 
   0  11  16        4.57        9.00      9.82 o 
   1  11  16        0.72        5.09      4.81 o 
   2  11  16       11.21       13.05      6.07 o 
   0  12  16        6.16        3.12      4.95 o 
   1  12  16        1.79        5.78      6.10 o 
   2  12  16        1.44        3.07      6.18 o 
   0  13  16        0.63        1.81      6.41 o 
   1  13  16        3.62        8.48      8.74 o 
   1   0  17        0.63        4.67      5.08 o 
   2   0  17       14.03       21.58      4.71 o 
   3   0  17        8.99        5.07      6.05 o 
   4   0  17        1.92       13.46     11.20 o 
   0   1  17       59.36       57.76      3.30 o 
   1   1  17       30.14       29.92      2.83 o 
   2   1  17        9.76        7.23      3.53 o 
   3   1  17        3.93        7.70      4.08 o 
   4   1  17        0.45        3.99      8.74 o 
   0   2  17      131.33      129.73      4.62 o 
   1   2  17        8.50        9.59      2.87 o 
   2   2  17      110.59      111.33      4.60 o 
   3   2  17        8.64        8.39      4.32 o 
   4   2  17        0.72        5.55      9.76 o 
   0   3  17       71.28       64.67      4.05 o 
   1   3  17       21.81       17.71      2.99 o 
   2   3  17        1.14        3.08      3.46 o 
   3   3  17        2.08        0.33      2.64 o 
   4   3  17        0.38       -0.10      5.14 o 
   0   4  17        0.01        3.45      4.05 o 
   1   4  17        4.25        7.47      3.47 o 
   2   4  17       56.88       46.54      5.14 o 
   3   4  17        3.39       -0.79      4.20 o 
   4   4  17       11.87       11.10     11.41 o 
   0   5  17       44.43       43.75      4.66 o 
   1   5  17       88.98       80.69      4.02 o 
   2   5  17       97.08       99.15      6.29 o 
   3   5  17        3.05        0.52      3.65 o 
   0   6  17        2.78        2.56      4.33 o 
   1   6  17       87.68       90.76      5.29 o 
   2   6  17        8.58       14.06      5.25 o 
   3   6  17       12.04        7.53      5.95 o 
   0   7  17       15.47       16.86      4.86 o 
   1   7  17       18.28       20.12      3.73 o 
   2   7  17       33.31       24.55      5.22 o 
   3   7  17       11.18        9.96      7.21 o 
   0   8  17       14.05       10.98      4.64 o 
   1   8  17       14.29       14.51      3.92 o 
   2   8  17        3.06        2.44      4.36 o 
   3   8  17       35.91       37.59      7.28 o 
   0   9  17        0.00        0.54      6.85 o 
   1   9  17       25.60       25.32      4.46 o 
   2   9  17        3.06        3.29      5.02 o 
   0  10  17        4.68        3.05      4.94 o 
   1  10  17        1.84        6.10      4.79 o 
   2  10  17        6.46        3.67      5.77 o 
   0  11  17        5.90        2.91      4.00 o 
   1  11  17        1.81        1.90      2.54 o 
   2  11  17        4.60        2.40      4.26 o 
   0  12  17        4.31        2.50      6.23 o 
   1  12  17        0.78        4.60      5.53 o 
   0   0  18       27.33       20.68      3.79 o 
   1   0  18       88.91       90.39      4.31 o 
   2   0  18        0.37        2.08      5.01 o 
   3   0  18       25.60       19.26      6.20 o 
   0   1  18        0.08        2.35      2.74 o 
   1   1  18       38.05       35.73      3.13 o 
   2   1  18       63.09       64.62      3.86 o 
   3   1  18        1.22        2.79      5.01 o 
   0   2  18       45.29       47.90      3.51 o 
   1   2  18        2.65        2.10      2.34 o 
   2   2  18       13.23       12.52      3.28 o 
   3   2  18        5.26        3.52      3.92 o 
   0   3  18       18.70       20.66      3.72 o 
   1   3  18        3.86        4.70      3.11 o 
   2   3  18        6.43        6.82      3.20 o 
   3   3  18        5.74       -0.98      3.08 o 
   0   4  18      258.89      268.77      7.75 o 
   1   4  18        3.54        3.58      4.34 o 
   2   4  18        2.57        1.93      2.36 o 
   3   4  18        3.74        5.86      3.83 o 
   0   5  18        0.43        1.82      3.20 o 
   1   5  18       92.71       93.08      5.13 o 
   2   5  18       27.53       24.20      5.57 o 
   3   5  18       13.06       14.88      5.37 o 
   0   6  18        0.47        0.04      3.98 o 
   1   6  18        9.53       10.83      4.37 o 
   2   6  18        7.19        5.24      5.79 o 
   3   6  18        7.57        7.86      4.94 o 
   0   7  18       50.45       62.29      5.63 o 
   1   7  18        5.08        2.25      3.14 o 
   2   7  18        0.38        1.96      5.71 o 
   3   7  18       51.38       55.60      7.88 o 
   0   8  18        0.16        3.33      5.04 o 
   1   8  18        6.62       11.09      4.61 o 
   2   8  18        6.22        7.52      5.65 o 
   0   9  18        0.00        0.73      2.68 o 
   1   9  18        3.18        6.73      4.30 o 
   2   9  18       26.22       25.26      5.77 o 
   0  10  18        5.23        7.86      7.61 o 
   1  10  18       11.88       10.71      4.52 o 
   2  10  18        6.06        2.69      9.73 o 
   0  11  18        1.56        4.71      5.82 o 
   1  11  18        0.82        3.18      7.65 o 
   1   0  19        3.43        6.96      4.85 o 
   2   0  19        0.75        0.12      2.13 o 
   3   0  19       13.34       18.93      6.25 o 
   0   1  19        7.63        7.12      3.08 o 
   1   1  19        4.87        7.43      3.31 o 
   2   1  19       17.81       15.40      3.53 o 
   3   1  19        5.10        6.41      4.61 o 
   0   2  19       60.06       58.40      4.43 o 
   1   2  19       67.98       71.36      3.78 o 
   2   2  19        0.11       -1.17      3.44 o 
   3   2  19       14.31       14.05      4.50 o 
   0   3  19        8.86       12.19      3.97 o 
   1   3  19        3.97        2.30      2.73 o 
   2   3  19        3.19        4.68      3.85 o 
   3   3  19        8.24        6.10      5.24 o 
   0   4  19        7.48       10.65      4.86 o 
   1   4  19       25.68       26.40      4.43 o 
   2   4  19       25.41       26.18      4.72 o 
   3   4  19        0.30        1.24      5.65 o 
   0   5  19       20.71       19.53      5.09 o 
   1   5  19        2.24        3.99      4.72 o 
   2   5  19        5.71        6.08      5.94 o 
   3   5  19        3.32        7.31      5.45 o 
   0   6  19        6.81        8.99      4.89 o 
   1   6  19        8.68        9.65      4.69 o 
   2   6  19       10.57       11.45      5.88 o 
   0   7  19       27.20       18.68      5.33 o 
   1   7  19        1.99        1.49      3.72 o 
   2   7  19        8.33       11.97      6.20 o 
   0   8  19       16.68       22.20      5.47 o 
   1   8  19       34.28       34.54      5.18 o 
   2   8  19       29.63       32.97      6.55 o 
   0   9  19        0.00        0.80      5.29 o 
   1   9  19        1.12        0.47      4.56 o 
   0  10  19        0.00        1.10      7.45 o 
   1  10  19       10.61       13.60      5.68 o 
   0   0  20        8.54        9.66      4.59 o 
   1   0  20        0.87        0.01      0.21 o 
   2   0  20        1.47        5.88      5.55 o 
   3   0  20        3.09        3.88      6.50 o 
   0   1  20        5.39        4.61      3.71 o 
   1   1  20       16.83       16.93      3.24 o 
   2   1  20       11.70       12.15      3.70 o 
   3   1  20        0.52        0.33      2.41 o 
   0   2  20        0.12        3.20      4.22 o 
   1   2  20        0.49        3.09      2.34 o 
   2   2  20        6.90        7.59      3.75 o 
   3   2  20        3.04        5.33      5.09 o 
   0   3  20       13.78       13.82      4.28 o 
   1   3  20       58.02       56.87      4.79 o 
   2   3  20        2.73        6.74      4.60 o 
   0   4  20       24.18       24.74      5.01 o 
   1   4  20        9.76        8.02      5.44 o 
   2   4  20        1.30        4.01      5.01 o 
   0   5  20        9.26       14.24      5.49 o 
   1   5  20        6.08        4.11      5.40 o 
   2   5  20       12.77       11.99      6.48 o 
   0   6  20       36.89       36.59      5.64 o 
   1   6  20        2.94        6.17      5.84 o 
   2   6  20        0.22        3.67      8.66 o 
   0   7  20       11.26       13.64      5.74 o 
   1   7  20        6.62       10.00      5.52 o 
   2   7  20       22.06       23.43      6.94 o 
   0   8  20        1.29        2.58      5.38 o 
   1   8  20        1.76        3.87      2.37 o 
   0   9  20        3.31        4.17      6.25 o 
   1   0  21        0.09       -1.41      7.09 o 
   2   0  21        0.08       -0.75      4.37 o 
   0   1  21        0.85        0.63      1.59 o 
   1   1  21        2.62        3.78      4.39 o 
   2   1  21        5.50        5.07      3.94 o 
   0   2  21       24.22       26.44      4.46 o 
   1   2  21        8.02        1.66      3.49 o 
   2   2  21        0.21        2.13      4.12 o 
   0   3  21        7.32       11.67      5.58 o 
   1   3  21        0.23        3.00      4.72 o 
   2   3  21        2.11        4.17      5.67 o 
   0   4  21        1.03        2.58      7.18 o 
   1   4  21       19.54       21.29      5.50 o 
   2   4  21        4.68        8.28      5.16 o 
   0   5  21       30.76       31.49      5.72 o 
   1   5  21        4.56        6.84      5.96 o 
   0   6  21        0.01        6.74      6.11 o 
   1   6  21        6.23        6.04      5.36 o 
   0   7  21        0.01        0.62      4.57 o 
   1   7  21        4.78        7.59      4.71 o 
   0   0  22       14.88       16.94      7.07 o 
   1   0  22        0.01       -0.04      2.21 o 
   0   1  22        2.47        1.69      5.24 o 
   1   1  22        4.34        2.49      4.09 o 
   0   2  22        5.40        6.55      4.81 o 
   1   2  22        1.42        4.29      4.78 o 
   0   3  22        6.64        8.10      6.54 o 
   1   3  22        5.21        8.10      4.61 o 
   0   4  22       14.86       13.19      6.23 o 
   1   4  22       21.50       22.57      4.86 o 
   0   5  22       23.56       28.97      6.15 o 
                                                 
